# Supplementary material for: Exploring the Diversity and Metabolic Potential of CO2 fixation Mediated by RubisCO in Prokaryotes in the Japan Collection of Microorganisms
Source: Microbes Environ. 2026 Jan 20;41(1):ME25035. doi: 10.1264/jsme2.ME25035 (PMC12999727; doi:10.1264/jsme2.ME25035)
Supplement: Supplementary file 2 — Supplementary Material 2 [file 41_25035_s2.xlsx]

## Sheet: Table S1
Table S1. Lists of species in JCM collection used for genome analysis
Genome	JCM no.	Domain	Kingdom	Phylum	Class	Order	Family	Species
GCA_013601005	34398	Bacteria	Bacillati	Actinomycetota	Actinomycetes	Mycobacteriales	Corynebacteriaceae	Corynebacterium wankanglinii
GCA_004768785	30532	Bacteria	Bacillati	Bacillota	Clostridia	Eubacteriales	Acutalibacteraceae	Caproiciproducens galactitolivorans
GCA_021864535	34744	Bacteria	Pseudomonadati	Pseudomonadota	Alphaproteobacteria	Hyphomicrobiales	Pleomorphomonadaceae	Oryzibacter oryziterrae
GCA_000355695	9666	Bacteria	Bacillati	Actinomycetota	Actinomycetes	Micrococcales	Microbacteriaceae	Clavibacter nebraskensis
GCA_003626575	32152	Bacteria	Bacillati	Actinomycetota	Actinomycetes	Kitasatosporales	Streptomycetaceae	Streptomyces radicis
GCA_003626585	32151	Bacteria	Bacillati	Actinomycetota	Actinomycetes	Kitasatosporales	Streptomycetaceae	Streptomyces radicis
GCA_003696205	32550	Bacteria	Bacillati	Actinomycetota	Actinomycetes	Micrococcales	Cellulomonadaceae	Cellulomonas triticagri
GCA_003999995	32823	Bacteria	Bacillati	Actinomycetota	Actinomycetes	Micrococcales	Microbacteriaceae	Microbacterium sulfonylureivorans
GCA_004103915	9670	Bacteria	Bacillati	Actinomycetota	Actinomycetes	Micrococcales	Microbacteriaceae	Curtobacterium flaccumfaciens
GCA_012845865	34462	Bacteria	Bacillati	Actinomycetota	Actinomycetes	Micrococcales	Microbacteriaceae	Microcella aerolata
GCA_018531465	34848	Bacteria	Bacillati	Actinomycetota	Actinomycetes	Streptosporangiales	Streptosporangiaceae	Sphaerisporangium fuscus
GCA_019947135	34413	Bacteria	Bacillati	Actinomycetota	Actinomycetes	Micrococcales	Ruaniaceae	Occultella gossypii
GCA_020328095	34964	Bacteria	Bacillati	Actinomycetota	Actinomycetes	Kitasatosporales	Streptomycetaceae	Streptomyces sichuanensis
GCA_020361265	34519	Bacteria	Bacillati	Actinomycetota	Actinomycetes	Mycobacteriales	Nocardiaceae	Nocardia guangzhouensis
GCA_021117425	34230	Bacteria	Bacillati	Actinomycetota	Actinomycetes	Micrococcales	Brevibacteriaceae	Brevibacterium zhoupengii
GCA_021654635	34837	Bacteria	Bacillati	Actinomycetota	Actinomycetes	Mycobacteriales	Mycobacteriaceae	Mycobacterium kiyosense
GCA_023898865	34291	Bacteria	Bacillati	Actinomycetota	Actinomycetes	Pseudonocardiales	Pseudonocardiaceae	Pseudonocardia humida
GCA_024199905	35593	Bacteria	Bacillati	Actinomycetota	Actinomycetes	Micrococcales	Micrococcaceae	Rothia santali
GCA_004785625	32720	Bacteria	Bacillati	Bacillota	Bacilli	Bacillales	Caryophanaceae	Planococcus halotolerans
GCA_007293315	32931	Bacteria	Bacillati	Bacillota	Bacilli	Bacillales	Bacillaceae	Alkalicoccobacillus porphyridii
GCA_012676905	34513	Bacteria	Bacillati	Bacillota	Bacilli	Bacillales	Paenibacillaceae	Paenibacillus albicereus
GCA_012933555	34492	Bacteria	Bacillati	Bacillota	Bacilli	Bacillales	Bacillaceae	Niallia alba
GCA_014705655	34215	Bacteria	Bacillati	Bacillota	Bacilli	Bacillales	Paenibacillaceae	Paenibacillus arenilitoris
GCA_015482585	33621	Bacteria	Bacillati	Bacillota	Bacilli	Bacillales	Bacillaceae	Mangrovibacillus cuniculi
GCA_018118585	34734	Bacteria	Bacillati	Bacillota	Clostridia	Eubacteriales	Aristaeellaceae	Aristaeella lactis
GCA_018128945	34733	Bacteria	Bacillati	Bacillota	Clostridia	Eubacteriales	Aristaeellaceae	Aristaeella hokkaidonensis
GCA_018343535	34834	Bacteria	Bacillati	Bacillota	Bacilli	Bacillales	Bacillaceae	Neobacillus rhizophilus
GCA_018343545	34835	Bacteria	Bacillati	Bacillota	Bacilli	Bacillales	Bacillaceae	Neobacillus citreus
GCA_019904115	34616	Bacteria	Bacillati	Bacillota	Bacilli	Bacillales	Paenibacillaceae	Paenibacillus sinensis
GCA_019904155	34620	Bacteria	Bacillati	Bacillota	Bacilli	Bacillales	Paenibacillaceae	Paenibacillus sinensis
GCA_020075705	35080	Bacteria	Bacillati	Bacillota	Bacilli	Bacillales	Bacillaceae	Metabacillus rhizolycopersici
GCA_022808645	34875	Bacteria	Bacillati	Bacillota	Bacilli	Bacillales	Bacillaceae	Bacillus litorisediminis
GCA_022808785	34876	Bacteria	Bacillati	Bacillota	Bacilli	Bacillales	Bacillaceae	Bacillus litorisediminis
GCA_023036475	35212	Bacteria	Bacillati	Bacillota	Bacilli	Bacillales	Bacillaceae	Bacillus pinisoli
GCA_025770735	35613	Bacteria	Bacillati	Bacillota	Bacilli	Bacillales	Bacillaceae	Shouchella tritolerans
GCA_027186265	35213	Bacteria	Bacillati	Bacillota	Bacilli	Bacillales	Bacillaceae	Lentibacillus daqui
GCA_027857615	30568	Bacteria	Bacillati	Bacillota	Clostridia	Lachnospirales	Cellulosilyticaceae	Holtiella tumoricola
GCA_027921445	35845	Bacteria	Bacillati	Bacillota	Tissierellia	Tissierellales	Peptoniphilaceae	Peptoniphilus equinus
GCA_027941655	10418	Bacteria	Bacillati	Bacillota	Clostridia	Eubacteriales	Clostridiaceae	Clostridium scindens
GCA_003449015	30335	Bacteria	Pseudomonadati	Bacteroidota	Flavobacteriia	Flavobacteriales	Flavobacteriaceae	Aureibaculum luteum
GCA_014295415	33022	Bacteria	Pseudomonadati	Bacteroidota	Flavobacteriia	Flavobacteriales	Flavobacteriaceae	Constantimarinum furrinae
GCA_020905415	34205	Bacteria	Pseudomonadati	Bacteroidota	Flavobacteriia	Flavobacteriales	Flavobacteriaceae	Myroides oncorhynchi
GCA_020985365	34836	Bacteria	Pseudomonadati	Bacteroidota	Flavobacteriia	Flavobacteriales	Weeksellaceae	Chryseobacterium faecale
GCA_022549695	34280	Bacteria	Pseudomonadati	Bacteroidota	Cytophagia	Cytophagales	Cyclobacteriaceae	Belliella calami
GCA_022549775	34282	Bacteria	Pseudomonadati	Bacteroidota	Cytophagia	Cytophagales	Cyclobacteriaceae	Belliella filtrata
GCA_022549785	34281	Bacteria	Pseudomonadati	Bacteroidota	Cytophagia	Cytophagales	Cyclobacteriaceae	Belliella alkalica
GCA_025403485	35632	Bacteria	Pseudomonadati	Bacteroidota	Flavobacteriia	Flavobacteriales	Weeksellaceae	Chryseobacterium paludis
GCA_025457425	35633	Bacteria	Pseudomonadati	Bacteroidota	Flavobacteriia	Flavobacteriales	Weeksellaceae	Chryseobacterium foetidum
GCA_025989205	35787	Bacteria	Pseudomonadati	Bacteroidota	Chitinophagia	Chitinophagales	Chitinophagaceae	Chitinophaga nivalis
GCA_000338295	17608	Bacteria	Pseudomonadati	Planctomycetota	Planctomycetia	Pirellulales	Pirellulaceae	Rhodopirellula europaea
GCA_002727185	17623	Bacteria	Pseudomonadati	Planctomycetota	Planctomycetia	Pirellulales	Pirellulaceae	Rhodopirellula bahusiensis
GCA_020229735	34027	Bacteria	Thermotogati	Deinococcota	Deinococci	Deinococcales	Deinococcaceae	Deinococcus taeanensis
GCA_005144715	33962	Bacteria	Pseudomonadati	Pseudomonadota	Alphaproteobacteria	Sphingomonadales	Sphingomonadaceae	Sphingomonas baiyangensis
GCA_009903625	33586	Bacteria	Pseudomonadati	Pseudomonadota	Gammaproteobacteria	Cellvibrionales	Microbulbiferaceae	Microbulbifer sp.
GCA_011388215	34507	Bacteria	Pseudomonadati	Pseudomonadota	Betaproteobacteria	Burkholderiales	Comamonadaceae	Hydrogenophaga crocea
GCA_013284055	34941	Bacteria	Pseudomonadati	Pseudomonadota	Betaproteobacteria	Neisseriales	Chitinibacteraceae	Deefgea piscis
GCA_013307435	34259	Bacteria	Pseudomonadati	Pseudomonadota	Alphaproteobacteria	Hyphomicrobiales	Methylobacteriaceae	Microvirga terrae
GCA_015209785	34938	Bacteria	Pseudomonadati	Pseudomonadota	Gammaproteobacteria	Enterobacterales	Enterobacteriaceae	Lelliottia steviae
GCA_016918935	33538	Bacteria	Pseudomonadati	Pseudomonadota	Alphaproteobacteria	Rhodobacterales	Paracoccaceae	Roseitranquillus sediminis
GCA_017355405	34187	Bacteria	Pseudomonadati	Pseudomonadota	Alphaproteobacteria	Acetobacterales	Roseomonadaceae	Roseomonas haemaphysalidis
GCA_017654485	34188	Bacteria	Pseudomonadati	Pseudomonadota	Alphaproteobacteria	Acetobacterales	Roseomonadaceae	Roseomonas marmotae
GCA_018860165	34661	Bacteria	Pseudomonadati	Pseudomonadota	Alphaproteobacteria	Rhodobacterales	Paracoccaceae	Paracoccus marinaquae
GCA_019665765	34942	Bacteria	Pseudomonadati	Pseudomonadota	Betaproteobacteria	Neisseriales	Chitinibacteraceae	Deefgea tanakiae
GCA_021390325	34330	Bacteria	Pseudomonadati	Pseudomonadota	Alphaproteobacteria	Hyphomicrobiales	Aurantimonadaceae	Jiella avicenniae
GCA_021555155	34826	Bacteria	Pseudomonadati	Pseudomonadota	Alphaproteobacteria	Hyphomicrobiales	Rhizobiaceae	Rhizobium alarense
GCA_021611515	34934	Bacteria	Pseudomonadati	Pseudomonadota	Alphaproteobacteria	Hyphomicrobiales	Devosiaceae	Mariluticola halotolerans
GCA_021648825	34967	Bacteria	Pseudomonadati	Pseudomonadota	Alphaproteobacteria	Hyphomicrobiales	Rhizobiaceae	Rhizobium halophilum
GCA_021726475	35033	Bacteria	Pseudomonadati	Pseudomonadota	Gammaproteobacteria	Pseudomonadales	Pseudomonadaceae	Pseudomonas oligotrophica
GCA_023380025	34749	Bacteria	Pseudomonadati	Pseudomonadota	Alphaproteobacteria	Sphingomonadales	Sphingomonadaceae	Sphingomonas glaciei
GCA_023746615	34978	Bacteria	Pseudomonadati	Pseudomonadota	Gammaproteobacteria	Vibrionales	Vibrionaceae	Grimontia kaedaensis
GCA_023824315	35630	Bacteria	Pseudomonadati	Pseudomonadota	Gammaproteobacteria	Moraxellales	Moraxellaceae	Acinetobacter tibetensis
GCA_024178315	35132	Bacteria	Pseudomonadati	Pseudomonadota	Alphaproteobacteria	Acetobacterales	Roseomonadaceae	Siccirubricoccus soli
GCA_024195285	35036	Bacteria	Pseudomonadati	Pseudomonadota	Alphaproteobacteria	Hyphomicrobiales	Aurantimonadaceae	Aurantimonas marianensis
GCA_024359525	35527	Bacteria	Pseudomonadati	Pseudomonadota	Alphaproteobacteria	Rhodobacterales	Paracoccaceae	Paracoccus albicereus
GCA_024437735	35231	Bacteria	Pseudomonadati	Pseudomonadota	Gammaproteobacteria	Lysobacterales	Rhodanobacteraceae	Tahibacter harae
GCA_024496245	35564	Bacteria	Pseudomonadati	Pseudomonadota	Alphaproteobacteria	Sphingomonadales	Sphingomonadaceae	Sphingomonas qomolangmaensis
GCA_025336485	35385	Bacteria	Pseudomonadati	Pseudomonadota	Gammaproteobacteria	Pseudomonadales	Pseudomonadaceae	Pseudomonas citri
GCA_025398735	35749	Bacteria	Pseudomonadati	Pseudomonadota	Gammaproteobacteria	Lysobacterales	Rhodanobacteraceae	Tahibacter amnicola
GCA_025639885	35639	Bacteria	Pseudomonadati	Pseudomonadota	Alphaproteobacteria	Rhodobacterales	Roseobacteraceae	Roseovarius pelagicus
GCA_025717065	35402	Bacteria	Pseudomonadati	Pseudomonadota	Gammaproteobacteria	Lysobacterales	Rhodanobacteraceae	Tahibacter soli
GCA_026016465	35924	Bacteria	Pseudomonadati	Pseudomonadota	Gammaproteobacteria	Alteromonadales	Alteromonadaceae	Alkalimarinus alittae
GCA_026130585	35648	Bacteria	Pseudomonadati	Pseudomonadota	Alphaproteobacteria	Sphingomonadales	Sphingomonadaceae	Sphingomonas lycopersici
GCA_026130605	35647	Bacteria	Pseudomonadati	Pseudomonadota	Alphaproteobacteria	Sphingomonadales	Sphingomonadaceae	Sphingomonas lycopersici
GCA_026768275	35914	Bacteria	Pseudomonadati	Pseudomonadota	Gammaproteobacteria	Pseudomonadales	Pseudomonadaceae	Pseudomonas benzopyrenica
GCA_028463985	35323	Bacteria	Pseudomonadati	Pseudomonadota	Betaproteobacteria	Neisseriales	Neisseriaceae	Neisseria lisongii
GCA_030295975	31894	Bacteria	Pseudomonadati	Pseudomonadota	Gammaproteobacteria	Alteromonadales	Colwelliaceae	Thalassotalea atypica
GCA_030295995	34608	Bacteria	Pseudomonadati	Pseudomonadota	Gammaproteobacteria	Alteromonadales	Colwelliaceae	Thalassotalea hakodatensis
GCA_000006805	11081	Archaea	Methanobacteriati	Halobacteriota	Halobacteria	Halobacteriales	Halobacteriaceae	Halobacterium sp.
GCA_000007005	11322	Archaea	Thermoproteati	Thermoproteota	Thermoprotei	Sulfolobales	Sulfolobaceae	Saccharolobus solfataricus
GCA_000007065	11833	Archaea	Methanobacteriati	Methanobacteriota	Methanomicrobia	Methanosarcinales	Methanosarcinaceae	Methanosarcina mazei
GCA_000007185	9639	Archaea	Methanobacteriati	Methanobacteriota	Methanopyri	Methanopyrales	Methanopyraceae	Methanopyrus kandleri
GCA_000007225	9630	Archaea	Thermoproteati	Thermoproteota	Thermoprotei	Thermoproteales	Thermoproteaceae	Pyrobaculum aerophilum
GCA_000007305	8422	Archaea	Methanobacteriati	Methanobacteriota	Thermococci	Thermococcales	Thermococcaceae	Pyrococcus furiosus
GCA_000007345	12185	Archaea	Methanobacteriati	Methanobacteriota	Methanomicrobia	Methanosarcinales	Methanosarcinaceae	Methanosarcina acetivorans
GCA_000008265	10055	Archaea	Methanobacteriati	Thermoplasmatota	Thermoplasmata	Thermoplasmatales	Picrophilaceae	Picrophilus oshimae
GCA_000008645	10044	Archaea	Methanobacteriati	Methanobacteriota	Methanobacteria	Methanobacteriales	Methanothermobacteraceae	Methanothermobacter thermautotrophicus
GCA_000008665	9628	Archaea	Methanobacteriati	Methanobacteriota	Archaeoglobi	Archaeoglobales	Archaeoglobaceae	Archaeoglobus fulgidus
GCA_000009185	12895	Archaea	Methanobacteriati	Halobacteriota	Halobacteria	Halobacteriales	Haloferacaceae	Haloquadratum walsbyi
GCA_000009965	12380	Archaea	Methanobacteriati	Methanobacteriota	Thermococci	Thermococcales	Thermococcaceae	Thermococcus kodakarensis
GCA_000011005	13418	Archaea	Methanobacteriati	Methanobacteriota	Methanomicrobia	Methanocellales	Methanocellaceae	Methanocella paludicola
GCA_000011085	8966	Archaea	Methanobacteriati	Halobacteriota	Halobacteria	Halobacteriales	Haloarculaceae	Haloarcula marismortui
GCA_000011105	9974	Archaea	Methanobacteriati	Methanobacteriota	Thermococci	Thermococcales	Thermococcaceae	Pyrococcus horikoshii
GCA_000011125	9820	Archaea	Thermoproteati	Thermoproteota	Thermoprotei	Desulfurococcales	Desulfurococcaceae	Aeropyrum pernix
GCA_000011185	9571	Archaea	Methanobacteriati	Thermoplasmatota	Thermoplasmata	Thermoplasmatales	Thermoplasmataceae	Thermoplasma volcanium
GCA_000011205	10545	Archaea	Thermoproteati	Thermoproteota	Thermoprotei	Sulfolobales	Sulfolobaceae	Sulfurisphaera tokodaii
GCA_000011585	13030	Archaea	Methanobacteriati	Methanobacteriota	Methanococci	Methanococcales	Methanococcaceae	Methanococcus maripaludis
GCA_000012285	8929	Archaea	Thermoproteati	Thermoproteota	Thermoprotei	Sulfolobales	Sulfolobaceae	Sulfolobus acidocaldarius
GCA_000012545	11832	Archaea	Methanobacteriati	Methanobacteriota	Methanobacteria	Methanobacteriales	Methanobacteriaceae	Methanosphaera stadtmanae
GCA_000013445	10133	Archaea	Methanobacteriati	Methanobacteriota	Methanomicrobia	Methanomicrobiales	Methanospirillaceae	Methanospirillum hungatei
GCA_000014945	14653	Archaea	Methanobacteriati	Methanobacteriota	Methanomicrobia	Methanosarcinales	Methanosarcinaceae	Methanothrix thermoacetophila
GCA_000015145	9403	Archaea	Thermoproteati	Thermoproteota	Thermoprotei	Desulfurococcales	Pyrodictiaceae	Hyperthermus butylicus
GCA_000015205	9189	Archaea	Thermoproteati	Thermoproteota	Thermoprotei	Thermoproteales	Thermoproteaceae	Pyrobaculum islandicum
GCA_000015805	11548	Archaea	Thermoproteati	Thermoproteota	Thermoprotei	Thermoproteales	Thermoproteaceae	Pyrobaculum calidifontis
GCA_000015945	9404	Archaea	Thermoproteati	Thermoproteota	Thermoprotei	Desulfurococcales	Desulfurococcaceae	Staphylothermus marinus
GCA_000016125	10011	Archaea	Methanobacteriati	Methanobacteriota	Methanococci	Methanococcales	Methanococcaceae	Methanococcus maripaludis
GCA_000016385	11321	Archaea	Thermoproteati	Thermoproteota	Thermoprotei	Thermoproteales	Thermoproteaceae	Pyrobaculum arsenaticum
GCA_000016525	30028	Archaea	Methanobacteriati	Methanobacteriota	Methanobacteria	Methanobacteriales	Methanobacteriaceae	Methanobrevibacter smithii
GCA_000017165	13029	Archaea	Methanobacteriati	Methanobacteriota	Methanococci	Methanococcales	Methanococcaceae	Methanococcus vannielii
GCA_000017945	14125	Archaea	Thermoproteati	Thermoproteota	Thermoprotei	Desulfurococcales	Ignicoccaceae	Ignicoccus hospitalis
GCA_000018305	10307	Archaea	Thermoproteati	Thermoproteota	Thermoprotei	Thermoproteales	Thermoproteaceae	Caldivirga maquilingensis
GCA_000018365	13517	Archaea	Methanobacteriati	Methanobacteriota	Thermococci	Thermococcales	Thermococcaceae	Thermococcus onnurineus
GCA_000019805	9278	Archaea	Thermoproteati	Thermoproteota	Thermoprotei	Thermoproteales	Thermoproteaceae	Pyrobaculum neutrophilum
GCA_000020905	16383	Archaea	Thermoproteati	Thermoproteota	Thermoprotei	Desulfurococcales	Desulfurococcaceae	Desulfurococcus amylolyticus
GCA_000022205	8891	Archaea	Methanobacteriati	Halobacteriota	Halobacteria	Halobacteriales	Haloferacaceae	Halorubrum lacusprofundi
GCA_000022365	11827	Archaea	Methanobacteriati	Methanobacteriota	Thermococci	Thermococcales	Thermococcaceae	Thermococcus gammatolerans
GCA_000023945	11049	Archaea	Methanobacteriati	Halobacteriota	Halobacteria	Halobacteriales	Haloarculaceae	Halorhabdus utahensis
GCA_000023965	9738	Archaea	Methanobacteriati	Halobacteriota	Halobacteria	Halobacteriales	Haloarculaceae	Halomicrobium mukohataei
GCA_000023985	15782	Archaea	Methanobacteriati	Methanobacteriota	Methanococci	Methanococcales	Methanocaldococcaceae	Methanocaldococcus fervens
GCA_000024185	13430	Archaea	Methanobacteriati	Methanobacteriota	Methanobacteria	Methanobacteriales	Methanobacteriaceae	Methanobrevibacter ruminantium
GCA_000025285	9629	Archaea	Methanobacteriati	Methanobacteriota	Archaeoglobi	Archaeoglobales	Archaeoglobaceae	Archaeoglobus profundus
GCA_000025325	9101	Archaea	Methanobacteriati	Halobacteriota	Halobacteria	Halobacteriales	Natrialbaceae	Haloterrigena turkmenica
GCA_000025625	8861	Archaea	Methanobacteriati	Halobacteriota	Halobacteria	Halobacteriales	Natrialbaceae	Natrialba magadii
GCA_000025685	8879	Archaea	Methanobacteriati	Halobacteriota	Halobacteria	Halobacteriales	Haloferacaceae	Haloferax volcanii
GCA_000026045	8858	Archaea	Methanobacteriati	Halobacteriota	Halobacteria	Halobacteriales	Haloarculaceae	Natronomonas pharaonis
GCA_000069025	9409	Archaea	Methanobacteriati	Halobacteriota	Halobacteria	Halobacteriales	Halobacteriaceae	Halobacterium salinarum
GCA_000091665	10045	Archaea	Methanobacteriati	Methanobacteriota	Methanococci	Methanococcales	Methanocaldococcaceae	Methanocaldococcus jannaschii
GCA_000092305	15783	Archaea	Methanobacteriati	Methanobacteriota	Methanococci	Methanococcales	Methanocaldococcaceae	Methanocaldococcus infernus
GCA_000092465	10830	Archaea	Thermoproteati	Thermoproteota	Thermoprotei	Desulfurococcales	Desulfurococcaceae	Staphylothermus hellenicus
GCA_000144915	18335	Archaea	Thermoproteati	Thermoproteota	Thermoprotei	Acidilobales	Acidilobaceae	Acidilobus saccharovorans
GCA_000145295	14651	Archaea	Methanobacteriati	Methanobacteriota	Methanobacteria	Methanobacteriales	Methanothermobacteraceae	Methanothermobacter marburgensis
GCA_000148385	11212	Archaea	Thermoproteati	Thermoproteota	Thermoprotei	Thermoproteales	Thermoproteaceae	Vulcanisaeta distributa
GCA_000166095	10308	Archaea	Methanobacteriati	Methanobacteriota	Methanobacteria	Methanobacteriales	Methanothermaceae	Methanothermus fervidus
GCA_000172995	10706	Archaea	Methanobacteriati	Halobacteriota	Halobacteria	Halobacteriales	Haloferacaceae	Halogeometricum borinquense
GCA_000179575	11175	Archaea	Methanobacteriati	Methanobacteriota	Methanococci	Methanococcales	Methanococcaceae	Methanothermococcus okinawensis
GCA_000186365	9187	Archaea	Thermoproteati	Thermoproteota	Thermoprotei	Desulfurococcales	Desulfurococcaceae	Desulfurococcus mucosus
GCA_000187225	13897	Archaea	Methanobacteriati	Halobacteriota	Halobacteria	Halobacteriales	Haladaptataceae	Haladaptatus paucihalophilus
GCA_000195915	9062	Archaea	Methanobacteriati	Thermoplasmatota	Thermoplasmata	Thermoplasmatales	Thermoplasmataceae	Thermoplasma acidophilum
GCA_000195935	18155	Archaea	Methanobacteriati	Methanobacteriota	Thermococci	Thermococcales	Thermococcaceae	Pyrococcus abyssi
GCA_000196895	14584	Archaea	Methanobacteriati	Halobacteriota	Halobacteria	Halobacteriales	Halococcaceae	Halalkalicoccus jeotgali
GCA_000204415	10134	Archaea	Methanobacteriati	Methanobacteriota	Methanomicrobia	Methanosarcinales	Methanosarcinaceae	Methanothrix soehngenii
GCA_000204925	15769	Archaea	Thermoproteati	Thermoproteota	Thermoprotei	Sulfolobales	Sulfolobaceae	Metallosphaera cuprina
GCA_000214415	11834	Archaea	Methanobacteriati	Methanobacteriota	Methanococci	Methanococcales	Methanocaldococcaceae	Methanotorris igneus
GCA_000214725	18151	Archaea	Methanobacteriati	Methanobacteriota	Methanobacteria	Methanobacteriales	Methanobacteriaceae	Methanobacterium paludis
GCA_000215995	16557	Archaea	Methanobacteriati	Methanobacteriota	Thermococci	Thermococcales	Thermococcaceae	Pyrococcus yayanosii
GCA_000217715	14033	Archaea	Methanobacteriati	Halobacteriota	Halobacteria	Halobacteriales	Natrialbaceae	Halopiger xanaduensis
GCA_000220175	31640	Archaea	Thermoproteati	Nitrososphaerota	Nitrososphaeria	Nitrosopumilales	Nitrosopumilaceae	Nitrosarchaeum koreense
GCA_000223395	17356	Archaea	Thermoproteati	Thermoproteota	Thermoprotei	Desulfurococcales	Pyrodictiaceae	Pyrolobus fumarii
GCA_000223905	8911	Archaea	Methanobacteriati	Halobacteriota	Halobacteria	Halobacteriales	Haloarculaceae	Haloarcula hispanica
GCA_000226975	12983	Archaea	Methanobacteriati	Halobacteriota	Halobacteria	Halobacteriales	Natrialbaceae	Halobiforma lacisalsi
GCA_000226975	12983	Archaea	Methanobacteriati	Halobacteriota	Halobacteria	Halobacteriales	Natrialbaceae	Halobiforma lacisalsi
GCA_000230715	17874	Archaea	Methanobacteriati	Halobacteriota	Halobacteria	Halobacteriales	Natrialbaceae	Natronobacterium gregoryi
GCA_000230735	10476	Archaea	Methanobacteriati	Halobacteriota	Halobacteria	Halobacteriales	Natrialbaceae	Natrinema pellirubrum
GCA_000231015	13383	Archaea	Thermoproteati	Thermoproteota	Thermoprotei	Desulfurococcales	Desulfurococcaceae	Desulfurococcus amylolyticus
GCA_000237865	12705	Archaea	Methanobacteriati	Halobacteriota	Halobacteria	Halobacteriales	Haloferacaceae	Haloquadratum walsbyi
GCA_000243455	11930	Archaea	Methanobacteriati	Methanobacteriota	Methanococci	Methanococcales	Methanocaldococcaceae	Methanotorris formicicus
GCA_000246985	8560	Archaea	Methanobacteriati	Methanobacteriota	Thermococci	Thermococcales	Thermococcaceae	Thermococcus litoralis
GCA_000253055	9277	Archaea	Thermoproteati	Thermoproteota	Thermoprotei	Thermoproteales	Thermoproteaceae	Thermoproteus tenax
GCA_000258425	18336	Archaea	Thermoproteati	Thermoproteota	Thermoprotei	Fervidicoccales	Fervidicoccaceae	Fervidicoccus fontis
GCA_000258515	10554	Archaea	Methanobacteriati	Methanobacteriota	Thermococci	Thermococcales	Thermococcaceae	Thermococcus zilligii
GCA_000259215	12892	Archaea	Methanobacteriati	Halobacteriota	Halobacteria	Halobacteriales	Halococcaceae	Halococcus hamelinensis
GCA_000283335	35635	Archaea	Methanobacteriati	Halobacteriota	Halobacteria	Halobacteriales	Haloferacaceae	Halogranum salarium
GCA_000303155	31473	Archaea	Thermoproteati	Nitrososphaerota	Nitrososphaeria	Nitrososphaerales	Nitrososphaeraceae	Nitrososphaera gargensis
GCA_000308215	31472	Archaea	Methanobacteriati	Thermoplasmatota	Thermoplasmata	Methanomassiliicoccales	Methanomassiliicoccaceae	Methanomassiliicoccus luminyensis
GCA_000317795	11604	Archaea	Thermoproteati	Thermoproteota	Thermoprotei	Acidilobales	Caldisphaeraceae	Caldisphaera lagunensis
GCA_000320505	18376	Archaea	Methanobacteriati	Methanobacteriota	Methanobacteria	Methanobacteriales	Methanobacteriaceae	Methanobrevibacter boviskoreani
GCA_000328525	13892	Archaea	Methanobacteriati	Halobacteriota	Halobacteria	Halobacteriales	Natrialbaceae	Halovivax ruber
GCA_000328685	8859	Archaea	Methanobacteriati	Halobacteriota	Halobacteria	Halobacteriales	Natrialbaceae	Natronococcus occultus
GCA_000336615	13557	Archaea	Methanobacteriati	Halobacteriota	Halobacteria	Halobacteriales	Haloarculaceae	Haloarcula amylolytica
GCA_000336635	7785	Archaea	Methanobacteriati	Halobacteriota	Halobacteria	Halobacteriales	Haloarculaceae	Haloarcula japonica
GCA_000336695	8876	Archaea	Methanobacteriati	Halobacteriota	Halobacteria	Halobacteriales	Halococcaceae	Halococcus morrhuae
GCA_000336715	13552	Archaea	Methanobacteriati	Halobacteriota	Halobacteria	Halobacteriales	Halococcaceae	Halococcus thailandensis
GCA_000336735	10717	Archaea	Methanobacteriati	Halobacteriota	Halobacteria	Halobacteriales	Haloferacaceae	Haloferax alexandrinus
GCA_000336755	14791	Archaea	Methanobacteriati	Halobacteriota	Halobacteria	Halobacteriales	Haloferacaceae	Haloferax elongans
GCA_000336775	8863	Archaea	Methanobacteriati	Halobacteriota	Halobacteria	Halobacteriales	Haloferacaceae	Haloferax gibbonsii
GCA_000336795	9276	Archaea	Methanobacteriati	Halobacteriota	Halobacteria	Halobacteriales	Haloferacaceae	Haloferax lucentense
GCA_000336815	13924	Archaea	Methanobacteriati	Halobacteriota	Halobacteria	Halobacteriales	Haloferacaceae	Haloferax prahovense
GCA_000336875	14715	Archaea	Methanobacteriati	Halobacteriota	Halobacteria	Halobacteriales	Haloferacaceae	Halorubrum californiense
GCA_000336915	8878	Archaea	Methanobacteriati	Halobacteriota	Halobacteria	Halobacteriales	Halococcaceae	Halococcus saccharolyticus
GCA_000336935	9578	Archaea	Methanobacteriati	Halobacteriota	Halobacteria	Halobacteriales	Halococcaceae	Halococcus salifodinae
GCA_000336955	13917	Archaea	Methanobacteriati	Halobacteriota	Halobacteria	Halobacteriales	Haloferacaceae	Haloferax larsenii
GCA_000336995	13560	Archaea	Methanobacteriati	Halobacteriota	Halobacteria	Halobacteriales	Haloferacaceae	Halorubrum aidingense
GCA_000337015	13916	Archaea	Methanobacteriati	Halobacteriota	Halobacteria	Halobacteriales	Haloferacaceae	Halorubrum distributum
GCA_000337035	9275	Archaea	Methanobacteriati	Halobacteriota	Halobacteria	Halobacteriales	Haloferacaceae	Halorubrum coriense
GCA_000337055	9100	Archaea	Methanobacteriati	Halobacteriota	Halobacteria	Halobacteriales	Haloferacaceae	Halorubrum distributum
GCA_000337095	14848	Archaea	Methanobacteriati	Halobacteriota	Halobacteria	Halobacteriales	Haloferacaceae	Halogeometricum pallidum
GCA_000337135	10990	Archaea	Methanobacteriati	Halobacteriota	Halobacteria	Halobacteriales	Natrialbaceae	Natrialba chahannaoensis
GCA_000337155	12890	Archaea	Methanobacteriati	Halobacteriota	Halobacteria	Halobacteriales	Natrialbaceae	Natrinema altunense
GCA_000337175	14663	Archaea	Methanobacteriati	Halobacteriota	Halobacteria	Halobacteriales	Natrialbaceae	Natrinema gari
GCA_000337195	10478	Archaea	Methanobacteriati	Halobacteriota	Halobacteria	Halobacteriales	Natrialbaceae	Natrinema versiforme
GCA_000337215	12255	Archaea	Methanobacteriati	Halobacteriota	Halobacteria	Halobacteriales	Natrialbaceae	Natronolimnohabitans innermongolicus
GCA_000337235	10636	Archaea	Methanobacteriati	Halobacteriota	Halobacteria	Halobacteriales	Natrialbaceae	Natronorubrum tibetense
GCA_000337335	10118	Archaea	Methanobacteriati	Halobacteriota	Halobacteria	Halobacteriales	Haloferacaceae	Halorubrum distributum
GCA_000337355	14978	Archaea	Methanobacteriati	Halobacteriota	Halobacteria	Halobacteriales	Haloferacaceae	Halorubrum kocurii
GCA_000337375	13559	Archaea	Methanobacteriati	Halobacteriota	Halobacteria	Halobacteriales	Haloferacaceae	Halorubrum lipolyticum
GCA_000337395	13561	Archaea	Methanobacteriati	Halobacteriota	Halobacteria	Halobacteriales	Haloferacaceae	Halorubrum distributum
GCA_000337415	12290	Archaea	Methanobacteriati	Halobacteriota	Halobacteria	Halobacteriales	Haloferacaceae	Halorubrum tebenquichense
GCA_000337435	10247	Archaea	Methanobacteriati	Halobacteriota	Halobacteria	Halobacteriales	Haloferacaceae	Halorubrum distributum
GCA_000337455	11222	Archaea	Methanobacteriati	Halobacteriota	Halobacteria	Halobacteriales	Haloarculaceae	Halosimplex carlsbadense
GCA_000337475	13563	Archaea	Methanobacteriati	Halobacteriota	Halobacteria	Halobacteriales	Natrialbaceae	Natrinema imicola
GCA_000337495	13891	Archaea	Methanobacteriati	Halobacteriota	Halobacteria	Halobacteriales	Natrialbaceae	Haloterrigena salina
GCA_000337515	14624	Archaea	Methanobacteriati	Halobacteriota	Halobacteria	Halobacteriales	Natrialbaceae	Halovivax asiaticus
GCA_000337535	11194	Archaea	Methanobacteriati	Halobacteriota	Halobacteria	Halobacteriales	Natrialbaceae	Natrialba aegyptia
GCA_000337555	9576	Archaea	Methanobacteriati	Halobacteriota	Halobacteria	Halobacteriales	Natrialbaceae	Natrialba asiatica
GCA_000337575	10989	Archaea	Methanobacteriati	Halobacteriota	Halobacteria	Halobacteriales	Natrialbaceae	Natrialba hulunbeirensis
GCA_000337595	9577	Archaea	Methanobacteriati	Halobacteriota	Halobacteria	Halobacteriales	Natrialbaceae	Natrialba taiwanensis
GCA_000337615	8980	Archaea	Methanobacteriati	Halobacteriota	Halobacteria	Halobacteriales	Natrialbaceae	Natrinema pallidum
GCA_000337675	9655	Archaea	Methanobacteriati	Halobacteriota	Halobacteria	Halobacteriales	Natrialbaceae	Natronococcus amylolyticus
GCA_000337695	14583	Archaea	Methanobacteriati	Halobacteriota	Halobacteria	Halobacteriales	Natrialbaceae	Natronococcus jeotgali
GCA_000337735	14089	Archaea	Methanobacteriati	Halobacteriota	Halobacteria	Halobacteriales	Natrialbaceae	Natronorubrum sulfidifaciens
GCA_000337795	8864	Archaea	Methanobacteriati	Halobacteriota	Halobacteria	Halobacteriales	Haloferacaceae	Haloferax denitrificans
GCA_000337815	14792	Archaea	Methanobacteriati	Halobacteriota	Halobacteria	Halobacteriales	Haloferacaceae	Haloferax mucosum
GCA_000337835	12327	Archaea	Methanobacteriati	Halobacteriota	Halobacteria	Halobacteriales	Haloferacaceae	Haloferax sulfurifontis
GCA_000337895	10879	Archaea	Methanobacteriati	Halobacteriota	Halobacteria	Halobacteriales	Natrialbaceae	Halobiforma nitratireducens
GCA_000337915	8865	Archaea	Methanobacteriati	Halobacteriota	Halobacteria	Halobacteriales	Haloferacaceae	Halorubrum saccharovorum
GCA_000340315	9063	Archaea	Thermoproteati	Thermoproteota	Thermoprotei	Sulfolobales	Sulfolobaceae	Sulfolobus acidocaldarius
GCA_000363885	16315	Archaea	Methanobacteriati	Methanobacteriota	Methanococci	Methanococcales	Methanocaldococcaceae	Methanocaldococcus villosus
GCA_000376965	10549	Archaea	Methanobacteriati	Methanobacteriota	Methanococci	Methanococcales	Methanococcaceae	Methanothermococcus thermolithotrophicus
GCA_000385565	14716	Archaea	Methanobacteriati	Methanobacteriota	Archaeoglobi	Archaeoglobales	Archaeoglobaceae	Archaeoglobus sulfaticallidus
GCA_000400975	16109	Archaea	Methanobacteriati	Halobacteriota	Halobacteria	Halobacteriales	Halobacteriaceae	Halarchaeum acidiphilum
GCA_000427685	14081	Archaea	Methanobacteriati	Halobacteriota	Halobacteria	Halobacteriales	Haloferacaceae	Haloplanus natans
GCA_000446015	19809	Archaea	Thermoproteati	Thermoproteota	Thermoprotei	Thermofilales	Thermofilaceae	Thermofilum adornatus
GCA_000470655	14471	Archaea	Methanobacteriati	Halobacteriota	Halobacteria	Halobacteriales	Haloarculaceae	Halorhabdus tiamatea
GCA_000513855	9188	Archaea	Thermoproteati	Thermoproteota	Thermoprotei	Desulfurococcales	Desulfurococcaceae	Desulfurococcus amylolyticus
GCA_000517625	13463	Archaea	Methanobacteriati	Halobacteriota	Halobacteria	Halobacteriales	Natrialbaceae	Halostagnicola larsenii
GCA_000585495	19601	Archaea	Methanobacteriati	Methanobacteriota	Thermococci	Thermococcales	Thermococcaceae	Thermococcus nautili
GCA_000591035	12091	Archaea	Thermoproteati	Thermoproteota	Thermoprotei	Desulfurococcales	Desulfurococcaceae	Aeropyrum camini
GCA_000591055	14361	Archaea	Methanobacteriati	Halobacteriota	Halobacteria	Halobacteriales	Haloarculaceae	Natronomonas moolapensis
GCA_000698785	19564	Archaea	Thermoproteati	Nitrososphaerota	Nitrososphaeria	Nitrososphaerales	Nitrososphaeraceae	Nitrososphaera viennensis
GCA_000710605	14585	Archaea	Methanobacteriati	Halobacteriota	Halobacteria	Halobacteriales	Natrialbaceae	Haloterrigena jeotgali
GCA_000710615	15962	Archaea	Methanobacteriati	Halobacteriota	Halobacteria	Halobacteriales	Haladaptataceae	Haladaptatus cibarius
GCA_000711215	10551	Archaea	Methanobacteriati	Methanobacteriota	Methanomicrobia	Methanomicrobiales	Methanomicrobiaceae	Methanomicrobium mobile
GCA_000725425	17873	Archaea	Methanobacteriati	Methanobacteriota	Thermococci	Thermococcales	Thermococcaceae	Palaeococcus pacificus
GCA_000739555	19436	Archaea	Methanobacteriati	Halobacteriota	Halobacteria	Halobacteriales	Haloferacaceae	Halolamina rubra
GCA_000739575	19434	Archaea	Methanobacteriati	Halobacteriota	Halobacteria	Halobacteriales	Haloferacaceae	Halobellus rufus
GCA_000739595	18963	Archaea	Methanobacteriati	Halobacteriota	Halobacteria	Halobacteriales	Haloferacaceae	Halorubrum halophilum
GCA_000755245	18965	Archaea	Methanobacteriati	Halobacteriota	Halobacteria	Halobacteriales	Halococcaceae	Halococcus sediminicola
GCA_000769655	30233	Archaea	Methanobacteriati	Methanobacteriota	Thermococci	Thermococcales	Thermococcaceae	Thermococcus eurythermalis
GCA_000784335	18547	Archaea	Methanobacteriati	Halobacteriota	Halobacteria	Halobacteriales	Natrialbaceae	Natrinema salifodinae
GCA_000816105	10136	Archaea	Methanobacteriati	Methanobacteriota	Thermococci	Thermococcales	Thermococcaceae	Thermococcus guaymasensis
GCA_000827835	30477	Archaea	Methanobacteriati	Halobacteriota	Halobacteria	Halobacteriales	Haloarculaceae	Haloarcula sp.
GCA_000875775	32271	Archaea	Thermoproteati	Nitrososphaerota	Nitrososphaeria	Nitrosopumilales	Nitrosopumilaceae	Nitrosopumilus piranensis
GCA_000956175	32270	Archaea	Thermoproteati	Nitrososphaerota	Nitrososphaeria	Nitrosopumilales	Nitrosopumilaceae	Nitrosopumilus adriaticus
GCA_000966265	10417	Archaea	Methanobacteriati	Methanobacteriota	Thermococci	Thermococcales	Thermococcaceae	Palaeococcus ferrophilus
GCA_000970025	10043	Archaea	Methanobacteriati	Methanobacteriota	Methanomicrobia	Methanosarcinales	Methanosarcinaceae	Methanosarcina barkeri
GCA_000970285	15518	Archaea	Methanobacteriati	Methanobacteriota	Methanomicrobia	Methanosarcinales	Methanosarcinaceae	Methanosarcina horonobensis
GCA_000993805	19810	Archaea	Thermoproteati	Thermoproteota	Thermoprotei	Thermofilales	Thermofilaceae	Thermofilum uzonense
GCA_001006085	9186	Archaea	Thermoproteati	Thermoproteota	Thermoprotei	Desulfurococcales	Desulfurococcaceae	Desulfurococcus mucosus
GCA_001011115	30661	Archaea	Methanobacteriati	Halobacteriota	Halobacteria	Halobacteriales	Halobacteriaceae	Halanaeroarchaeum sulfurireducens
GCA_001282785	30187	Archaea	Methanobacteriati	Halobacteriota	Halobacteria	Halobacteriales	Haloferacaceae	Halolamina sediminis
GCA_001304615	30921	Archaea	Methanobacteriati	Methanobacteriota	Methanomicrobia	Methanosarcinales	Methanosarcinaceae	Methanosarcina flavescens
GCA_001304615	30921	Archaea	Methanobacteriati	Methanobacteriota	Methanomicrobia	Methanosarcinales	Methanosarcinaceae	Methanosarcina flavescens
GCA_001315945	10550	Archaea	Methanobacteriati	Methanobacteriota	Methanomicrobia	Methanomicrobiales	Methanomicrobiaceae	Methanogenium cariaci
GCA_001315985	11216	Archaea	Thermoproteati	Thermoproteota	Thermoprotei	Thermoproteales	Thermoproteaceae	Vulcanisaeta distributa
GCA_001316005	11217	Archaea	Thermoproteati	Thermoproteota	Thermoprotei	Thermoproteales	Thermoproteaceae	Vulcanisaeta distributa
GCA_001316045	9184	Archaea	Thermoproteati	Thermoproteota	Thermoprotei	Sulfolobales	Sulfolobaceae	Sulfuracidifex metallicus
GCA_001316105	13583	Archaea	Methanobacteriati	Thermoplasmatota	Thermoplasmata	Thermoplasmatales		Thermogymnomonas acidicola
GCA_001316225	13668	Archaea	Methanobacteriati	Thermoplasmatota	Thermoplasmata	Thermoplasmatales	Ferroplasmaceae	Acidiplasma cupricumulans
GCA_001316245	14467	Archaea	Thermoproteati	Thermoproteota	Thermoprotei	Thermoproteales	Thermoproteaceae	Vulcanisaeta sp.
GCA_001316265	16159	Archaea	Thermoproteati	Thermoproteota	Thermoprotei	Thermoproteales	Thermoproteaceae	Vulcanisaeta sp.
GCA_001316285	16161	Archaea	Thermoproteati	Thermoproteota	Thermoprotei	Thermoproteales	Thermoproteaceae	Vulcanisaeta sp.
GCA_001316345	13429	Archaea	Methanobacteriati	Methanobacteriota	Methanobacteria	Methanobacteriales	Methanobacteriaceae	Methanobrevibacter arboriphilus
GCA_001399695	14615	Archaea	Methanobacteriati	Thermoplasmatota	Thermoplasmata	Thermoplasmatales	Ferroplasmaceae	Acidiplasma aeolicum
GCA_001462205	30891	Archaea	Methanobacteriati	Halobacteriota	Halobacteria	Halobacteriales	Haloferacaceae	Haloparvum sedimenti
GCA_001462395	9393	Archaea	Thermoproteati	Thermoproteota	Thermoprotei	Desulfurococcales	Pyrodictiaceae	Pyrodictium occultum
GCA_001469955	19565	Archaea	Methanobacteriati	Halobacteriota	Halobacteria	Halobacteriales	Haloferacaceae	Haloprofundus marisrubri
GCA_001484195	13640	Archaea	Methanobacteriati	Methanobacteriota	Thermococci	Thermococcales	Thermococcaceae	Thermococcus celericrescens
GCA_001485535	31150	Archaea	Methanobacteriati	Halobacteriota	Halobacteria	Halobacteriales	Halobacteriaceae	Halobacterium noricense
GCA_001542905	31519	Archaea	Methanobacteriati	Halobacteriota	Halobacteria	Halobacteriales	Haloferacaceae	Halorubrum aethiopicum
GCA_001571385	15103	Archaea	Methanobacteriati	Methanobacteriota	Methanomicrobia	Methanomicrobiales	Methanofollaceae	Methanofollis ethanolicus
GCA_001592435	9653	Archaea	Methanobacteriati	Methanobacteriota	Thermococci	Thermococcales	Thermococcaceae	Thermococcus peptonophilus
GCA_001593955	17505	Archaea	Methanobacteriati	Halobacteriota	Halobacteria	Halobacteriales	Halococcaceae	Halalkalicoccus paucihalophilus
GCA_001602375	15517	Archaea	Methanobacteriati	Methanobacteriota	Methanomicrobia	Methanomicrobiales	Methanoculleaceae	Methanoculleus horonobensis
GCA_001639275	30027	Archaea	Methanobacteriati	Methanobacteriota	Methanobacteria	Methanobacteriales	Methanobacteriaceae	Methanobrevibacter oralis
GCA_001748385	17228	Archaea	Thermoproteati	Thermoproteota	Thermoprotei	Thermoproteales	Thermoproteaceae	Vulcanisaeta thermophila
GCA_001886955	30662	Archaea	Methanobacteriati	Halobacteriota	Halobacteria	Halobacteriales	Halobacteriaceae	Halodesulfurarchaeum formicicum
GCA_001953745	12889	Archaea	Methanobacteriati	Halobacteriota	Halobacteria	Halobacteriales	Natrialbaceae	Natrinema saccharevitans
GCA_001971705	18238	Archaea	Methanobacteriati	Halobacteriota	Halobacteria	Halobacteriales	Natrialbaceae	Natronorubrum daqingensis
GCA_002078355	10970	Archaea	Methanobacteriati	Thermoplasmatota	Thermoplasmata	Thermoplasmatales	Ferroplasmaceae	Ferroplasma acidiphilum
GCA_002197185	31817	Archaea	Methanobacteriati	Methanobacteriota	Thermococci	Thermococcales	Thermococcaceae	Thermococcus sp.
GCA_002214365	8558	Archaea	Methanobacteriati	Methanobacteriota	Thermococci	Thermococcales	Thermococcaceae	Thermococcus celer
GCA_002214385	10552	Archaea	Methanobacteriati	Methanobacteriota	Thermococci	Thermococcales	Thermococcaceae	Thermococcus gorgonarius
GCA_002214465	12858	Archaea	Methanobacteriati	Methanobacteriota	Thermococci	Thermococcales	Thermococcaceae	Thermococcus barossii
GCA_002214485	10553	Archaea	Methanobacteriati	Methanobacteriota	Thermococci	Thermococcales	Thermococcaceae	Thermococcus pacificus
GCA_002214545	12859	Archaea	Methanobacteriati	Methanobacteriota	Thermococci	Thermococcales	Thermococcaceae	Thermococcus thioreducens
GCA_002214565	11826	Archaea	Methanobacteriati	Methanobacteriota	Thermococci	Thermococcales	Thermococcaceae	Thermococcus radiotolerans
GCA_002214585	9378	Archaea	Methanobacteriati	Methanobacteriota	Thermococci	Thermococcales	Thermococcaceae	Thermococcus profundus
GCA_002287235	18469	Archaea	Methanobacteriati	Methanobacteriota	Methanomicrobia	Methanosarcinales	Methanosarcinaceae	Methanosarcina spelaei
GCA_002494345	13890	Archaea	Methanobacteriati	Halobacteriota	Halobacteria	Halobacteriales	Natrialbaceae	Natrinema ejinorense
GCA_002572525	30478	Archaea	Methanobacteriati	Halobacteriota	Halobacteria	Halobacteriales	Natrialbaceae	Natrinema thermophila
GCA_002727125	30541	Archaea	Methanobacteriati	Halobacteriota	Halobacteria	Halobacteriales	Haloferacaceae	Halorubrum persicum
GCA_002813675	32063	Archaea	Methanobacteriati	Methanobacteriota	Methanobacteria	Methanobacteriales	Methanobacteriaceae	Methanobacterium sp.
GCA_002906575	17116	Archaea	Methanobacteriati	Halobacteriota	Halobacteria	Halobacteriales	Haloferacaceae	Salinigranum rubrum
GCA_002945325	10722	Archaea	Methanobacteriati	Methanobacteriota	Methanococci	Methanococcales	Methanococcaceae	Methanococcus maripaludis
GCA_002952775	30664	Archaea	Methanobacteriati	Halobacteriota	Halobacteria	Halobacteriales	Haloferacaceae	Halalkaliarchaeum desulfuricum
GCA_003058365	31941	Archaea	Methanobacteriati	Halobacteriota	Halobacteria	Halobacteriales	Haloarculaceae	Halococcoides cellulosivorans
GCA_003173355	16384	Archaea	Methanobacteriati	Methanobacteriota	Methanomicrobia	Methanomicrobiales	Methanospirillaceae	Methanospirillum lacunae
GCA_003201675	8857	Archaea	Thermoproteati	Thermoproteota	Thermoprotei	Sulfolobales	Sulfolobaceae	Metallosphaera hakonensis
GCA_003201675	8857	Archaea	Thermoproteati	Thermoproteota	Thermoprotei	Sulfolobales	Sulfolobaceae	Metallosphaera hakonensis
GCA_003201765	13667	Archaea	Thermoproteati	Thermoproteota	Thermoprotei	Sulfolobales	Sulfolobaceae	Acidianus sulfidivorans
GCA_003201765	13667	Archaea	Thermoproteati	Thermoproteota	Thermoprotei	Sulfolobales	Sulfolobaceae	Acidianus sulfidivorans
GCA_003201835	8954	Archaea	Thermoproteati	Thermoproteota	Thermoprotei	Sulfolobales	Sulfolobaceae	Acidianus brierleyi
GCA_003201835	8954	Archaea	Thermoproteati	Thermoproteota	Thermoprotei	Sulfolobales	Sulfolobaceae	Acidianus brierleyi
GCA_003336245	18368	Archaea	Methanobacteriati	Halobacteriota	Halobacteria	Halobacteriales	Haloferacaceae	Haloplanus salinus
GCA_003342675	30475	Archaea	Methanobacteriati	Halobacteriota	Halobacteria	Halobacteriales	Haloferacaceae	Haloplanus rubicundus
GCA_003342695	30476	Archaea	Methanobacteriati	Halobacteriota	Halobacteria	Halobacteriales	Haloferacaceae	Haloplanus rubicundus
GCA_003351065	18758	Archaea	Methanobacteriati	Halobacteriota	Halobacteria	Halobacteriales	Haloferacaceae	Halopelagius longus
GCA_003369835	16429	Archaea	Methanobacteriati	Halobacteriota	Halobacteria	Halobacteriales	Halobacteriaceae	Halorussus rarus
GCA_003382685	31109	Archaea	Methanobacteriati	Halobacteriota	Halobacteria	Halobacteriales	Halobacteriaceae	Halorussus litoreus
GCA_003430825	30663	Archaea	Methanobacteriati	Halobacteriota	Halobacteria	Halobacteriales	Natrialbaceae	Natrarchaeobaculum sulfurireducens
GCA_003439925	30670	Archaea	Methanobacteriati	Halobacteriota	Halobacteria	Halobacteriales	Haloferacaceae	Haloprofundus halophilus
GCA_003605635	14355	Archaea	Methanobacteriati	Halobacteriota	Halobacteria	Halobacteriales	Haloferacaceae	Halonotius pteroides
GCA_003610195	11628	Archaea	Methanobacteriati	Halobacteriota	Halobacteria	Halobacteriales	Natrialbaceae	Halopiger aswanensis
GCA_003634715	11048	Archaea	Methanobacteriati	Halobacteriota	Halobacteria	Halobacteriales	Haloarculaceae	Haloarcula marismortui
GCA_003670115	30845	Archaea	Methanobacteriati	Halobacteriota	Halobacteria	Halobacteriales	Natrialbaceae	Natronorubrum halophilum
GCA_003675855	30111	Archaea	Methanobacteriati	Halobacteriota	Halobacteria	Halobacteriales	Natronoarchaeaceae	Halostella salina
GCA_003675875	30667	Archaea	Methanobacteriati	Halobacteriota	Halobacteria	Halobacteriales	Natronoarchaeaceae	Halostella limicola
GCA_003730195	31108	Archaea	Methanobacteriati	Halobacteriota	Halobacteria	Halobacteriales	Haloarculaceae	Halosimplex salinum
GCA_003841485	32477	Archaea	Methanobacteriati	Halobacteriota	Halobacteria	Halobacteriales	Natrialbaceae	Natrarchaeobius halalkaliphilus
GCA_003841505	32476	Archaea	Methanobacteriati	Halobacteriota	Halobacteria	Halobacteriales	Natrialbaceae	Natrarchaeobius chitinivorans
GCA_003856835	16430	Archaea	Methanobacteriati	Halobacteriota	Halobacteria	Halobacteriales	Haloferacaceae	Haloplanus aerogenes
GCA_003862495	31368	Archaea	Methanobacteriati	Halobacteriota	Halobacteria	Halobacteriales	Haloarculaceae	Halocatena pleomorpha
GCA_003967175	31740	Archaea	Thermoproteati	Thermoproteota	Thermoprotei	Sulfolobales	Sulfolobaceae	Sulfodiicoccus acidiphilus
GCA_004087835	32953	Archaea	Methanobacteriati	Halobacteriota	Halobacteria	Halobacteriales	Halobacteriaceae	Halorussus pelagicus
GCA_004114995	31850	Archaea	Methanobacteriati	Halobacteriota	Halobacteria	Halobacteriales	Haloferacaceae	Halorubrum amylolyticum
GCA_004137855	32768	Archaea	Methanobacteriati	Methanobacteriota	Methanomicrobia	Methanosarcinales	Methanosarcinaceae	Methanohalophilus profundi
GCA_004143485	18367	Archaea	Methanobacteriati	Halobacteriota	Halobacteria	Halobacteriales	Halobacteriaceae	Halorussus amylolyticus
GCA_004143485	18367	Archaea	Methanobacteriati	Halobacteriota	Halobacteria	Halobacteriales	Halobacteriaceae	Halorussus amylolyticus
GCA_004310395	32161	Archaea	Methanobacteriati	Methanobacteriota	Methanococci	Methanococcales	Methanococcaceae	Methanofervidicoccus abyssi
GCA_004521895	32951	Archaea	Methanobacteriati	Halobacteriota	Halobacteria	Halobacteriales	Halobacteriaceae	Halorussus marinus
GCA_004698125	30840	Archaea	Methanobacteriati	Halobacteriota	Halobacteria	Halobacteriales	Haloarculaceae	Halosimplex halophilum
GCA_004762015	32956	Archaea	Methanobacteriati	Halobacteriota	Halobacteria	Halobacteriales	Natronoarchaeaceae	Halostella pelagica
GCA_004765785	18363	Archaea	Methanobacteriati	Halobacteriota	Halobacteria	Halobacteriales	Halobacteriaceae	Halorussus ruber
GCA_004765795	32952	Archaea	Methanobacteriati	Halobacteriota	Halobacteria	Halobacteriales	Halobacteriaceae	Halorussus marinus
GCA_004765805	31110	Archaea	Methanobacteriati	Halobacteriota	Halobacteria	Halobacteriales	Halobacteriaceae	Halorussus halobius
GCA_004765815	30032	Archaea	Methanobacteriati	Halobacteriota	Halobacteria	Halobacteriales	Halobacteriaceae	Halorussus salinus
GCA_004765815	30032	Archaea	Methanobacteriati	Halobacteriota	Halobacteria	Halobacteriales	Halobacteriaceae	Halorussus salinus
GCA_004785955	32955	Archaea	Methanobacteriati	Halobacteriota	Halobacteria	Halobacteriales	Natronoarchaeaceae	Halostella litorea
GCA_004799645	10635	Archaea	Methanobacteriati	Halobacteriota	Halobacteria	Halobacteriales	Natrialbaceae	Natronorubrum bangense
GCA_004799665	19729	Archaea	Methanobacteriati	Halobacteriota	Halobacteria	Halobacteriales	Haloarculaceae	Halapricum salinum
GCA_004799685	16811	Archaea	Methanobacteriati	Halobacteriota	Halobacteria	Halobacteriales	Haloferacaceae	Halobellus limi
GCA_004916935	33557	Archaea	Methanobacteriati	Halobacteriota	Halobacteria	Halobacteriales	Haloferacaceae	Salinigranum halophilum
GCA_004916945	30240	Archaea	Methanobacteriati	Halobacteriota	Halobacteria	Halobacteriales	Haloferacaceae	Salinigranum halophilum
GCA_005155585	33899	Archaea	Methanobacteriati	Halobacteriota	Halobacteria	Halobacteriales	Haloferacaceae	Haloprofundus sp.
GCA_005239135	33320	Archaea	Methanobacteriati	Halobacteriota	Halobacteria	Halobacteriales	Haloarculaceae	Natronomonas salsuginis
GCA_005406125	33835	Archaea	Methanobacteriati	Halobacteriota	Halobacteria	Halobacteriales	Haloarculaceae	Haloarcula mannanilytica
GCA_005406325	8866	Archaea	Methanobacteriati	Halobacteriota	Halobacteria	Halobacteriales	Haloferacaceae	Haloferax mediterranei
GCA_005485005	31898	Archaea	Methanobacteriati	Methanobacteriota	Methanomicrobia	Methanosarcinales	Methanosarcinaceae	Methanosarcina mazei
GCA_005543295	33785	Archaea	Methanobacteriati	Halobacteriota	Halobacteria	Halobacteriales	Haloferacaceae	Halalkalirubrum salinum
GCA_006274605	39077	Archaea	Methanobacteriati	Methanobacteriota	Thermococci	Thermococcales	Thermococcaceae	Thermococcus indicus
GCA_006543045	33751	Archaea	Methanobacteriati	Halobacteriota	Halobacteria	Halobacteriales	Natrialbaceae	Salinadaptatus halalkaliphilus
GCA_007004735	30238	Archaea	Methanobacteriati	Halobacteriota	Halobacteria	Halobacteriales	Haloferacaceae	Salinigranum halophilum
GCA_007421925	33318	Archaea	Methanobacteriati	Halobacteriota	Halobacteria	Halobacteriales	Haloarculaceae	Haloglomus irregulare
GCA_007671685	31270	Archaea	Methanobacteriati	Halobacteriota	Halobacteria	Halobacteriales	Haloferacaceae	Halorubrum salsamenti
GCA_007671725	31272	Archaea	Methanobacteriati	Halobacteriota	Halobacteria	Halobacteriales	Haloferacaceae	Halorubrum depositum
GCA_008122205	33003	Archaea	Methanobacteriati	Halobacteriota	Halobacteria	Halobacteriales	Natrialbaceae	Natronococcus pandeyae
GCA_008124605	8978	Archaea	Methanobacteriati	Halobacteriota	Halobacteria	Halobacteriales	Halobacteriaceae	Halobacterium salinarum
GCA_008152015	39083	Archaea	Methanobacteriati	Methanobacteriota	Thermococci	Thermococcales	Thermococcaceae	Thermococcus aciditolerans
GCA_008245225	33002	Archaea	Methanobacteriati	Halobacteriota	Halobacteria	Halobacteriales	Natrialbaceae	Natrialba swarupiae
GCA_008326385	16834	Archaea	Thermoproteati	Thermoproteota	Thermoprotei	Sulfolobales	Sulfolobaceae	Sulfuracidifex tepidarius
GCA_008326425	16833	Archaea	Thermoproteati	Thermoproteota	Thermoprotei	Sulfolobales	Sulfolobaceae	Sulfuracidifex tepidarius
GCA_008831545	30239	Archaea	Methanobacteriati	Halobacteriota	Halobacteria	Halobacteriales	Halobacteriaceae	Halorussus halophilus
GCA_009176545	30033	Archaea	Methanobacteriati	Halobacteriota	Halobacteria	Halobacteriales	Haloferacaceae	Salinigranum salinum
GCA_009184545	33319	Archaea	Methanobacteriati	Halobacteriota	Halobacteria	Halobacteriales	Haloarculaceae	Halosegnis rubeus
GCA_009392895	13488	Archaea	Methanobacteriati	Halobacteriota	Halobacteria	Halobacteriales	Natrialbaceae	Natronorubrum aibiense
GCA_009663395	33317	Archaea	Methanobacteriati	Halobacteriota	Halobacteria	Halobacteriales	Haloarculaceae	Halosegnis longus
GCA_009674585	34170	Archaea	Methanobacteriati	Halobacteriota	Halobacteria	Halobacteriales	Haloferacaceae	Haloferax marinisediminis
GCA_009674605	34169	Archaea	Methanobacteriati	Halobacteriota	Halobacteria	Halobacteriales	Haloferacaceae	Haloferax litoreum
GCA_009674625	34171	Archaea	Methanobacteriati	Halobacteriota	Halobacteria	Halobacteriales	Haloferacaceae	Haloferax marinum
GCA_009729015	9191	Archaea	Thermoproteati	Thermoproteota	Thermoprotei	Sulfolobales	Sulfolobaceae	Acidianus ambivalens
GCA_009729035	9021	Archaea	Thermoproteati	Thermoproteota	Thermoprotei	Sulfolobales	Sulfolobaceae	Stygiolobus azoricus
GCA_009729055	9065	Archaea	Thermoproteati	Thermoproteota	Thermoprotei	Sulfolobales	Sulfolobaceae	Sulfurisphaera ohwakuensis
GCA_009729545	8955	Archaea	Thermoproteati	Thermoproteota	Thermoprotei	Sulfolobales	Sulfolobaceae	Acidianus infernus
GCA_009762275	31425	Archaea	Methanobacteriati	Halobacteriota	Halobacteria	Halobacteriales	Haloferacaceae	Haloplanus rallus
GCA_009791395	16495	Archaea	Methanobacteriati	Halobacteriota	Halobacteria	Halobacteriales	Haloarculaceae	Halomarina oriensis
GCA_009831455	18646	Archaea	Methanobacteriati	Halobacteriota	Halobacteria	Halobacteriales	Haloarculaceae	Salinirussus salinus
GCA_009831555	32472	Archaea	Methanobacteriati	Halobacteriota	Halobacteria	Halobacteriales	Halobacteriaceae	Halobacterium bonnevillei
GCA_009831575	32474	Archaea	Methanobacteriati	Halobacteriota	Halobacteria	Halobacteriales	Haloarculaceae	Halovenus carboxidivorans
GCA_009831625	32473	Archaea	Methanobacteriati	Halobacteriota	Halobacteria	Halobacteriales	Haloferacaceae	Halobaculum saliterrae
GCA_009834785	34235	Archaea	Methanobacteriati	Halobacteriota	Halobacteria	Halobacteriales	Natrialbaceae	Natronorubrum halalkaliphilum
GCA_009900715	34382	Archaea	Methanobacteriati	Halobacteriota	Halobacteria	Halobacteriales	Halococcaceae	Halococcus salsus
GCA_010119205	18640	Archaea	Methanobacteriati	Halobacteriota	Halobacteria	Halobacteriales	Haloarculaceae	Halomicroarcula limicola
GCA_013133875	30201	Archaea	Methanobacteriati	Thermoplasmatota	Thermoplasmata	Thermoplasmatales	Ferroplasmaceae	Ferroplasma acidiphilum
GCA_013133895	30227	Archaea	Thermoproteati	Thermoproteota	Thermoprotei	Sulfolobales	Sulfolobaceae	Acidianus sp.
GCA_013267195	35636	Archaea	Methanobacteriati	Halobacteriota	Halobacteria	Halobacteriales	Haloferacaceae	Halorubrum salinarum
GCA_013340765	31663	Archaea	Thermoproteati	Nitrososphaerota	Conexivisphaeria	Conexivisphaerales	Conexivisphaeraceae	Conexivisphaera calida
GCA_013343295	35675	Archaea	Thermoproteati	Thermoproteota	Thermoprotei	Sulfolobales	Sulfolobaceae	Metallosphaera tengchongensis
GCA_013391085	32961	Archaea	Methanobacteriati	Halobacteriota	Halobacteria	Halobacteriales	Haloarculaceae	Natronomonas halophila
GCA_013391105	31111	Archaea	Methanobacteriati	Halobacteriota	Halobacteria	Halobacteriales	Haloarculaceae	Natronomonas salina
GCA_013401515	33550	Archaea	Methanobacteriati	Halobacteriota	Halobacteria	Halobacteriales	Haloferacaceae	Halobaculum halophilum
GCA_013402815	31181	Archaea	Methanobacteriati	Halobacteriota	Halobacteria	Halobacteriales	Natrialbaceae	Natrinema halophilum
GCA_013402815	31181	Archaea	Methanobacteriati	Halobacteriota	Halobacteria	Halobacteriales	Natrialbaceae	Natrinema halophilum
GCA_013402875	33552	Archaea	Methanobacteriati	Halobacteriota	Halobacteria	Halobacteriales	Haloferacaceae	Halobaculum salinum
GCA_013415885	17268	Archaea	Methanobacteriati	Halobacteriota	Halobacteria	Halobacteriales	Haloarculaceae	Halosimplex rubrum
GCA_013415905	17263	Archaea	Methanobacteriati	Halobacteriota	Halobacteria	Halobacteriales	Haloarculaceae	Halosimplex pelagicum
GCA_013456555	31113	Archaea	Methanobacteriati	Halobacteriota	Halobacteria	Halobacteriales	Natrialbaceae	Natrinema zhouii
GCA_013456555	31113	Archaea	Methanobacteriati	Halobacteriota	Halobacteria	Halobacteriales	Natrialbaceae	Natrinema zhouii
GCA_014202515	8981	Archaea	Methanobacteriati	Halobacteriota	Halobacteria	Halobacteriales	Halobacteriaceae	Halobacterium salinarum
GCA_014212355	34172	Archaea	Methanobacteriati	Halobacteriota	Halobacteria	Halobacteriales	Haloferacaceae	Halobellus ruber
GCA_014646535	10088	Archaea	Thermoproteati	Thermoproteota	Thermoprotei	Thermoproteales	Thermocladiaceae	Thermocladium modestius
GCA_014646875	14359	Archaea	Methanobacteriati	Halobacteriota	Halobacteria	Halobacteriales	Haloferacaceae	Halobellus salinus
GCA_014647095	15759	Archaea	Methanobacteriati	Halobacteriota	Halobacteria	Halobacteriales	Haloarculaceae	Haloarcula argentinensis
GCA_014647115	16108	Archaea	Methanobacteriati	Halobacteriota	Halobacteria	Halobacteriales	Halobacteriaceae	Halarchaeum rubridurum
GCA_014647155	16331	Archaea	Methanobacteriati	Halobacteriota	Halobacteria	Halobacteriales	Halobacteriaceae	Halarchaeum nitratireducens
GCA_014647235	17820	Archaea	Methanobacteriati	Halobacteriota	Halobacteria	Halobacteriales	Haloarculaceae	Halomicroarcula pellucida
GCA_014647415	19018	Archaea	Methanobacteriati	Halobacteriota	Halobacteria	Halobacteriales	Haloarculaceae	Haloarcula sebkhae
GCA_014647455	19585	Archaea	Methanobacteriati	Halobacteriota	Halobacteria	Halobacteriales	Halobacteriaceae	Halarchaeum grantii
GCA_014647455	19585	Archaea	Methanobacteriati	Halobacteriota	Halobacteria	Halobacteriales	Halobacteriaceae	Halarchaeum grantii
GCA_014647475	19596	Archaea	Methanobacteriati	Halobacteriota	Halobacteria	Halobacteriales	Halobacteriaceae	Halocalculus aciditolerans
GCA_016065055	18647	Archaea	Methanobacteriati	Halobacteriota	Halobacteria	Halobacteriales	Haloarculaceae	Halosimplex litoreum
GCA_017094485	34033	Archaea	Methanobacteriati	Halobacteriota	Halobacteria	Halobacteriales	Natronoarchaeaceae	Natranaeroarchaeum sulfidigenes
GCA_017094505	34031	Archaea	Methanobacteriati	Halobacteriota	Halobacteria	Halobacteriales	Haloarculaceae	Halapricum desulfuricans
GCA_017094525	34032	Archaea	Methanobacteriati	Halobacteriota	Halobacteria	Halobacteriales	Haloarculaceae	Halapricum desulfuricans
GCA_017352095	13562	Archaea	Methanobacteriati	Halobacteriota	Halobacteria	Halobacteriales	Natrialbaceae	Natrinema longa
GCA_017352155	34158	Archaea	Methanobacteriati	Halobacteriota	Halobacteria	Halobacteriales	Natrialbaceae	Haloterrigena alkaliphila
GCA_017352155	34158	Archaea	Methanobacteriati	Halobacteriota	Halobacteria	Halobacteriales	Natrialbaceae	Haloterrigena alkaliphila
GCA_017873335	8559	Archaea	Methanobacteriati	Methanobacteriota	Thermococci	Thermococcales	Thermococcaceae	Thermococcus stetteri
GCA_017873555	10477	Archaea	Methanobacteriati	Halobacteriota	Halobacteria	Halobacteriales	Haloferacaceae	Halorubrum trapanicum
GCA_017873815	12358	Archaea	Methanobacteriati	Halobacteriota	Halobacteria	Halobacteriales	Haloferacaceae	Halorubrum alkaliphilum
GCA_017874235	18548	Archaea	Methanobacteriati	Halobacteriota	Halobacteria	Halobacteriales	Haloferacaceae	Halolamina salifodinae
GCA_017874455	30569	Archaea	Methanobacteriati	Methanobacteriota	Methanobacteria	Methanobacteriales	Methanobacteriaceae	Methanobacterium aggregans
GCA_018141185	31304	Archaea	Methanobacteriati	Methanobacteriota	Methanobacteria	Methanobacteriales	Methanobacteriaceae	Methanobacterium alkalithermotolerans
GCA_018200015	8862	Archaea	Methanobacteriati	Halobacteriota	Halobacteria	Halobacteriales	Haloarculaceae	Haloarcula sinaiiensis
GCA_018228765	34701	Archaea	Methanobacteriati	Halobacteriota	Halobacteria	Halobacteriales	Haloferacaceae	Halorubrum ruber
GCA_019061225	18369	Archaea	Methanobacteriati	Halobacteriota	Halobacteria	Halobacteriales	Haloarculaceae	Haloarcula salina
GCA_019175345	8931	Archaea	Thermoproteati	Thermoproteota	Thermoprotei	Sulfolobales	Sulfolobaceae	Saccharolobus shibatae
GCA_019599465	33313	Archaea	Methanobacteriati	Halobacteriota	Halobacteria	Halobacteriales	Haloarculaceae	Halomicroarcula rubra
GCA_019599505	33314	Archaea	Methanobacteriati	Halobacteriota	Halobacteria	Halobacteriales	Haloarculaceae	Halomicroarcula nitratireducens
GCA_019669925	9315	Archaea	Methanobacteriati	Methanobacteriota	Methanobacteria	Methanobacteriales	Methanobacteriaceae	Methanobrevibacter arboriphilus
GCA_019669945	9314	Archaea	Methanobacteriati	Methanobacteriota	Methanomicrobia	Methanosarcinales	Methanosarcinaceae	Methanosarcina mazei
GCA_019669965	10825	Archaea	Methanobacteriati	Methanobacteriota	Methanomicrobia	Methanomicrobiales	Methanoculleaceae	Methanoculleus chikugoensis
GCA_019704315	34622	Archaea	Thermoproteati	Thermoproteota	Thermoprotei	Sulfolobales	Sulfolobaceae	Stygiolobus caldivivus
GCA_019823105	17821	Archaea	Methanobacteriati	Halobacteriota	Halobacteria	Halobacteriales	Haloferacaceae	Halobaculum magnesiiphilum
GCA_019880225	32959	Archaea	Methanobacteriati	Halobacteriota	Halobacteria	Halobacteriales	Haloferacaceae	Halobaculum rubrum
GCA_019880245	31273	Archaea	Methanobacteriati	Halobacteriota	Halobacteria	Halobacteriales	Haloferacaceae	Halobaculum roseum
GCA_020097815	33553	Archaea	Methanobacteriati	Halobacteriota	Halobacteria	Halobacteriales	Haloferacaceae	Haloprofundus salinisoli
GCA_020097835	35095	Archaea	Methanobacteriati	Halobacteriota	Halobacteria	Halobacteriales	Haloferacaceae	Haloprofundus halobius
GCA_020150815	33561	Archaea	Methanobacteriati	Halobacteriota	Halobacteria	Halobacteriales	Haloferacaceae	Haloprofundus salilacus
GCA_020177375	17436	Archaea	Methanobacteriati	Halobacteriota	Halobacteria	Halobacteriales	Natrialbaceae	Saliphagus infecundisoli
GCA_020405185	30837	Archaea	Methanobacteriati	Halobacteriota	Halobacteria	Halobacteriales	Haloarculaceae	Halomicrobium salinisoli
GCA_020405205	30832	Archaea	Methanobacteriati	Halobacteriota	Halobacteria	Halobacteriales	Natrialbaceae	Natrinema salinisoli
GCA_020405245	30839	Archaea	Methanobacteriati	Halobacteriota	Halobacteria	Halobacteriales	Haloarculaceae	Halomicrobium salinisoli
GCA_020515625	30668	Archaea	Methanobacteriati	Halobacteriota	Halobacteria	Halobacteriales	Natrialbaceae	Natrinema amylolyticum
GCA_020567425	18649	Archaea	Methanobacteriati	Halobacteriota	Halobacteria	Halobacteriales	Haloferacaceae	Salinirubrum litoreum
GCA_020567525	17115	Archaea	Methanobacteriati	Halobacteriota	Halobacteria	Halobacteriales	Halorubellaceae	Halorubellus salinus
GCA_020614375	34142	Archaea	Methanobacteriati	Halobacteriota	Halobacteria	Halobacteriales	Haladaptataceae	Haladaptatus salinisoli
GCA_020614395	16327	Archaea	Methanobacteriati	Halobacteriota	Halobacteria	Halobacteriales	Halobacteriaceae	Salarchaeum japonicum
GCA_020618475	34141	Archaea	Methanobacteriati	Halobacteriota	Halobacteria	Halobacteriales	Haladaptataceae	Haladaptatus halobius
GCA_020685265	31471	Archaea	Methanobacteriati	Methanobacteriota	Methanomicrobia	Methanosarcinales	Methanosarcinaceae	Methanimicrococcus blatticola
GCA_020700235	17504	Archaea	Methanobacteriati	Halobacteriota	Halobacteria	Halobacteriales	Haladaptataceae	Haladaptatus pallidirubidus
GCA_020886315	32116	Archaea	Thermoproteati	Thermoproteota	Thermoprotei	Sulfolobales	Sulfolobaceae	Saccharolobus caldissimus
GCA_021184045	39195	Archaea	Methanobacteriati	Methanobacteriota	Methanomicrobia	Methanosarcinales	Methanosarcinaceae	Methanococcoides orientis
GCA_021233415	30038	Archaea	Methanobacteriati	Halobacteriota	Halobacteria	Halobacteriales	Halobacteriaceae	Halobacterium litoreum
GCA_021233435	15102	Archaea	Methanobacteriati	Halobacteriota	Halobacteria	Halobacteriales	Halobacteriaceae	Halobacterium noricense
GCA_021249345	33551	Archaea	Methanobacteriati	Halobacteriota	Halobacteria	Halobacteriales	Halobacteriaceae	Halobacterium wangiae
GCA_021249405	33556	Archaea	Methanobacteriati	Halobacteriota	Halobacteria	Halobacteriales	Halobacteriaceae	Halobacterium zhouii
GCA_022064045	34702	Archaea	Thermoproteati	Thermoproteota	Thermoprotei	Sulfolobales	Sulfolobaceae	Metallosphaera javensis
GCA_022869805	30838	Archaea	Methanobacteriati	Halobacteriota	Halobacteria	Halobacteriales	Natrialbaceae	Halosolutus halophilus
GCA_022870485	12289	Archaea	Methanobacteriati	Halobacteriota	Halobacteria	Halobacteriales	Halococcaceae	Halococcus dombrowskii
GCA_023028105	33554	Archaea	Methanobacteriati	Halobacteriota	Halobacteria	Halobacteriales	Natrialbaceae	Halosolutus gelatinilyticus
GCA_023028225	34154	Archaea	Methanobacteriati	Halobacteriota	Halobacteria	Halobacteriales	Haloarculaceae	Halorientalis litorea
GCA_023028345	34481	Archaea	Methanobacteriati	Halobacteriota	Halobacteria	Halobacteriales	Haloarculaceae	Halorientalis marina
GCA_023074835	30039	Archaea	Methanobacteriati	Halobacteriota	Halobacteria	Halobacteriales	Haloarculaceae	Halomarina salina
GCA_023077655	18366	Archaea	Methanobacteriati	Halobacteriota	Halobacteria	Halobacteriales	Haloarculaceae	Halorientalis brevis
GCA_023115355	32960	Archaea	Methanobacteriati	Halobacteriota	Halobacteria	Halobacteriales	Haloarculaceae	Halocatena salina
GCA_023167465	16532	Archaea	Methanobacteriati	Methanobacteriota	Methanobacteria	Methanobacteriales	Methanothermobacteraceae	Methanothermobacter tenebrarum
GCA_023169545	33616	Archaea	Nanobdellati	Nanobdellota	Nanobdellia	Nanobdellales	Nanobdellaceae	Nanobdella aerobiophila
GCA_023169565	33617	Archaea	Thermoproteati	Thermoproteota	Thermoprotei	Sulfolobales	Sulfolobaceae	Metallosphaera sedula
GCA_023204835	17267	Archaea	Methanobacteriati	Halobacteriota	Halobacteria	Halobacteriales	Natronoarchaeaceae	Salinarchaeum laminariae
GCA_023238205	31856	Archaea	Methanobacteriati	Halobacteriota	Halobacteria	Halobacteriales	Halobacteriaceae	Halorussus limi
GCA_023238445	31855	Archaea	Methanobacteriati	Halobacteriota	Halobacteria	Halobacteriales	Halobacteriaceae	Halorussus gelatinilyticus
GCA_023566035	34155	Archaea	Methanobacteriati	Halobacteriota	Halobacteria	Halobacteriales	Haloarculaceae	Halorientalis salina
GCA_023566055	33558	Archaea	Methanobacteriati	Halobacteriota	Halobacteria	Halobacteriales	Natrialbaceae	Halosolutus amylolyticus
GCA_023638035	32475	Archaea	Methanobacteriati	Halobacteriota	Halobacteria	Halobacteriales	Haloferacaceae	Natronocalculus amylovorans
GCA_023638055	32519	Archaea	Methanobacteriati	Halobacteriota	Halobacteria	Halobacteriales	Natronoarchaeaceae	Natranaeroarchaeum aerophilum
GCA_023698535	16425	Archaea	Methanobacteriati	Halobacteriota	Halobacteria	Halobacteriales	Haloarculaceae	Halorientalis regularis
GCA_023699475	30037	Archaea	Methanobacteriati	Halobacteriota	Halobacteria	Halobacteriales	Haloarculaceae	Halomarina rubra
GCA_023746595	39181	Archaea	Methanobacteriati	Methanobacteriota	Thermococci	Thermococcales	Thermococcaceae	Thermococcus argininiproducens
GCA_023973145	34318	Archaea	Methanobacteriati	Halobacteriota	Halobacteria	Halobacteriales	Natrialbaceae	Natronosalvus vescus
GCA_024022995	10137	Archaea	Methanobacteriati	Methanobacteriota	Thermococci	Thermococcales	Thermococcaceae	Thermococcus aggregans
GCA_024138125	34156	Archaea	Methanobacteriati	Halobacteriota	Halobacteria	Halobacteriales	Halobacteriaceae	Halorussus salilacus
GCA_024138145	33549	Archaea	Methanobacteriati	Halobacteriota	Halobacteria	Halobacteriales	Natrialbaceae	Natronosalvus halobius
GCA_024138165	31851	Archaea	Methanobacteriati	Halobacteriota	Halobacteria	Halobacteriales	Halobacteriaceae	Halorussus vallis
GCA_024204665	33562	Archaea	Methanobacteriati	Halobacteriota	Halobacteria	Halobacteriales	Natrialbaceae	Natronosalvus rutilus
GCA_024218775	35414	Archaea	Methanobacteriati	Halobacteriota	Halobacteria	Halobacteriales	Haloarculaceae	Halomicroarcula marina
GCA_024218795	31852	Archaea	Methanobacteriati	Halobacteriota	Halobacteria	Halobacteriales	Halobacteriaceae	Halorussus aquaticus
GCA_024218815	34915	Archaea	Methanobacteriati	Halobacteriota	Halobacteria	Halobacteriales	Haloarculaceae	Halomicroarcula marina
GCA_024227435	34918	Archaea	Methanobacteriati	Halobacteriota	Halobacteria	Halobacteriales	Natrialbaceae	Natrinema caseinilyticum
GCA_024266705	34909	Archaea	Methanobacteriati	Halobacteriota	Halobacteria	Halobacteriales	Natrialbaceae	Natrinema gelatinilyticum
GCA_024296665	33733	Archaea	Methanobacteriati	Halobacteriota	Halobacteria	Halobacteriales	Natrialbaceae	Salinilacihabitans rarus
GCA_024296685	35420	Archaea	Methanobacteriati	Halobacteriota	Halobacteria	Halobacteriales	Natrialbaceae	Natrinema marinum
GCA_024298825	34163	Archaea	Methanobacteriati	Halobacteriota	Halobacteria	Halobacteriales	Haloarculaceae	Haloglomus salinum
GCA_024298845	33563	Archaea	Methanobacteriati	Halobacteriota	Halobacteria	Halobacteriales	Natrialbaceae	Natronosalvus amylolyticus
GCA_024298865	34319	Archaea	Methanobacteriati	Halobacteriota	Halobacteria	Halobacteriales	Haloarculaceae	Halorarius halobius
GCA_024298885	34161	Archaea	Methanobacteriati	Halobacteriota	Halobacteria	Halobacteriales	Haloarculaceae	Haloglomus halophilum
GCA_024298905	34162	Archaea	Methanobacteriati	Halobacteriota	Halobacteria	Halobacteriales	Haloarculaceae	Natronomonas marina
GCA_024300625	34317	Archaea	Methanobacteriati	Halobacteriota	Halobacteria	Halobacteriales	Natrialbaceae	Halovivax gelatinilyticus
GCA_024300825	17867	Archaea	Methanobacteriati	Halobacteriota	Halobacteria	Halobacteriales	Haloarculaceae	Natronomonas gomsonensis
GCA_024362405	34966	Archaea	Methanobacteriati	Halobacteriota	Halobacteria	Halobacteriales	Haloarculaceae	Halorarius litoreus
GCA_024362525	34324	Archaea	Methanobacteriati	Halobacteriota	Halobacteria	Halobacteriales	Natrialbaceae	Natrononativus amylolyticus
GCA_024449025	33798	Archaea	Methanobacteriati	Halobacteriota	Halobacteria	Halobacteriales	Haloarculaceae	Natronomonas aquatica
GCA_024464185	18644	Archaea	Methanobacteriati	Halobacteriota	Halobacteria	Halobacteriales	Halorubellaceae	Haloarchaeobius salinus
GCA_024464595	17118	Archaea	Methanobacteriati	Halobacteriota	Halobacteria	Halobacteriales	Haloferacaceae	Halobellus litoreus
GCA_024464655	18361	Archaea	Methanobacteriati	Halobacteriota	Halobacteria	Halobacteriales	Haloferacaceae	Halobellus inordinatus
GCA_024494565	30030	Archaea	Methanobacteriati	Halobacteriota	Halobacteria	Halobacteriales	Haloferacaceae	Halorubrum rutilum
GCA_024494575	17093	Archaea	Methanobacteriati	Halobacteriota	Halobacteria	Halobacteriales	Haloferacaceae	Halorubrum salinum
GCA_024494595	18362	Archaea	Methanobacteriati	Halobacteriota	Halobacteria	Halobacteriales	Haloferacaceae	Halobellus rarus
GCA_024494645	17270	Archaea	Methanobacteriati	Halobacteriota	Halobacteria	Halobacteriales	Haloferacaceae	Halohasta litorea
GCA_024494655	30040	Archaea	Methanobacteriati	Halobacteriota	Halobacteria	Halobacteriales	Haloferacaceae	Halorubrum laminariae
GCA_024494685	18365	Archaea	Methanobacteriati	Halobacteriota	Halobacteria	Halobacteriales	Haloferacaceae	Halorubrum rubrum
GCA_024494695	17119	Archaea	Methanobacteriati	Halobacteriota	Halobacteria	Halobacteriales	Natronoarchaeaceae	Natronoarchaeum rubrum
GCA_024494725	17271	Archaea	Methanobacteriati	Halobacteriota	Halobacteria	Halobacteriales	Haloferacaceae	Haloplanus ruber
GCA_024495425	17114	Archaea	Methanobacteriati	Halobacteriota	Halobacteria	Halobacteriales	Halorubellaceae	Haloarchaeobius litoreus
GCA_024500045	15159	Archaea	Methanobacteriati	Methanobacteriota	Methanomicrobia	Methanosarcinales	Methanosarcinaceae	Methanolobus chelungpuianus
GCA_024508235	13587	Archaea	Methanobacteriati	Halobacteriota	Halobacteria	Halobacteriales	Halococcaceae	Halococcus qingdaonensis
GCA_024972735	34103	Archaea	Methanobacteriati	Halobacteriota	Halobacteria	Halobacteriales	Haloferacaceae	Halalkaliarchaeum sp.
GCA_024972755	34029	Archaea	Methanobacteriati	Halobacteriota	Halobacteria	Halobacteriales	Halobacteriaceae	Halanaeroarchaeum sp.
GCA_025231485	30036	Archaea	Methanobacteriati	Halobacteriota	Halobacteria	Halobacteriales	Haloarculaceae	Salinirubellus salinus
GCA_025397995	14652	Archaea	Methanobacteriati	Methanobacteriota	Methanobacteria	Methanobacteriales	Methanothermobacteraceae	Methanothermobacter wolfeii
GCA_025457585	32949	Archaea	Methanobacteriati	Halobacteriota	Halobacteria	Halobacteriales	Haloarculaceae	Halomicroarcula laminariae
GCA_025457605	32950	Archaea	Methanobacteriati	Halobacteriota	Halobacteria	Halobacteriales	Haloarculaceae	Halomicroarcula laminariae
GCA_025629245	31939	Archaea	Methanobacteriati	Halobacteriota	Halobacteria	Halobacteriales	Natrialbaceae	Natronobiforma cellulositropha
GCA_025913575	35422	Archaea	Methanobacteriati	Halobacteriota	Halobacteria	Halobacteriales	Haloarculaceae	Halocatena marina
GCA_026000775	11219	Archaea	Thermoproteati	Thermoproteota	Thermoprotei	Thermoproteales	Thermoproteaceae	Vulcanisaeta souniana
GCA_026242195	33312	Archaea	Methanobacteriati	Halobacteriota	Halobacteria	Halorutilales	Halorutilaceae	Halorutilus salinus
GCA_026410925	30072	Archaea	Methanobacteriati	Halobacteriota	Halobacteria	Halobacteriales	Haloarculaceae	Halovenus salina
GCA_026586625	30029	Archaea	Methanobacteriati	Halobacteriota	Halobacteria	Halobacteriales	Haloferacaceae	Halobium salinum
GCA_026586665	17269	Archaea	Methanobacteriati	Halobacteriota	Halobacteria	Halobacteriales	Haloarculaceae	Halovenus rubra
GCA_026586675	30665	Archaea	Methanobacteriati	Halobacteriota	Halobacteria	Halobacteriales	Haloferacaceae	Halorubrum yunnanense
GCA_026616195	18642	Archaea	Methanobacteriati	Halobacteriota	Halobacteria	Halobacteriales	Halorubellaceae	Haloarchaeobius amylolyticus
GCA_026616205	30237	Archaea	Methanobacteriati	Halobacteriota	Halobacteria	Halobacteriales	Haloferacaceae	Halolamina litorea
GCA_900079115	8930	Archaea	Thermoproteati	Thermoproteota	Thermoprotei	Sulfolobales	Sulfolobaceae	Saccharolobus solfataricus
GCA_900083515	30642	Archaea	Methanobacteriati	Thermoplasmatota	Thermoplasmata	Thermoplasmatales	Cuniculiplasmataceae	Cuniculiplasma divulgatum
GCA_900090055	30641	Archaea	Methanobacteriati	Thermoplasmatota	Thermoplasmata	Thermoplasmatales	Cuniculiplasmataceae	Cuniculiplasma divulgatum
GCA_900100335	17497	Archaea	Methanobacteriati	Halobacteriota	Halobacteria	Halobacteriales	Natrialbaceae	Natronorubrum texcoconense
GCA_900102375	12388	Archaea	Methanobacteriati	Halobacteriota	Halobacteria	Halobacteriales	Haloferacaceae	Halorubrum xinjiangense
GCA_900103715	16426	Archaea	Methanobacteriati	Halobacteriota	Halobacteria	Halobacteriales	Haloferacaceae	Halogranum gelatinilyticum
GCA_900104065	17655	Archaea	Methanobacteriati	Halobacteriota	Halobacteria	Halobacteriales	Natrialbaceae	Natronobacterium texcoconense
GCA_900106715	8877	Archaea	Methanobacteriati	Halobacteriota	Halobacteria	Halobacteriales	Haloarculaceae	Haloarcula vallismortis
GCA_900107195	16424	Archaea	Methanobacteriati	Halobacteriota	Halobacteria	Halobacteriales	Haloferacaceae	Halobellus clavatus
GCA_900107665	16055	Archaea	Methanobacteriati	Halobacteriota	Halobacteria	Halobacteriales	Haloferacaceae	Haloplanus vescus
GCA_900108095	15982	Archaea	Methanobacteriati	Halobacteriota	Halobacteria	Halobacteriales	Natrialbaceae	Natronorubrum sediminis
GCA_900109065	15066	Archaea	Methanobacteriati	Halobacteriota	Halobacteria	Halobacteriales	Haloferacaceae	Halohasta litchfieldiae
GCA_900110465	16428	Archaea	Methanobacteriati	Halobacteriota	Halobacteria	Halobacteriales	Haloferacaceae	Halogranum amylolyticum
GCA_900110535	13558	Archaea	Methanobacteriati	Halobacteriota	Halobacteria	Halobacteriales	Halobacteriaceae	Halobacterium jilantaiense
GCA_900110865	17869	Archaea	Methanobacteriati	Halobacteriota	Halobacteria	Halobacteriales	Natrialbaceae	Natrinema salaciae
GCA_900111645	19278	Archaea	Methanobacteriati	Methanobacteriota	Methanomicrobia	Methanosarcinales	Methanosarcinaceae	Methanococcoides vulcani
GCA_900111935	8880	Archaea	Methanobacteriati	Halobacteriota	Halobacteria	Halobacteriales	Haloferacaceae	Halorubrum sodomense
GCA_900112175	15770	Archaea	Methanobacteriati	Halobacteriota	Halobacteria	Halobacteriales	Haloferacaceae	Halogeometricum rufum
GCA_900112205	11627	Archaea	Methanobacteriati	Halobacteriota	Halobacteria	Halobacteriales	Natrialbaceae	Halobiforma haloterrestris
GCA_900113245	15773	Archaea	Methanobacteriati	Halobacteriota	Halobacteria	Halobacteriales	Haloferacaceae	Halopelagius inordinatus
GCA_900113615	14031	Archaea	Methanobacteriati	Halobacteriota	Halobacteria	Halobacteriales	Haloferacaceae	Halorubrum aquaticum
GCA_900114435	17095	Archaea	Methanobacteriati	Halobacteriota	Halobacteria	Halobacteriales	Haloarculaceae	Halomicrobium zhouii
GCA_900114455	15772	Archaea	Methanobacteriati	Halobacteriota	Halobacteria	Halobacteriales	Haloferacaceae	Halogranum rubrum
GCA_900115675	16809	Archaea	Methanobacteriati	Halobacteriota	Halobacteria	Halobacteriales	Haloferacaceae	Halolamina pelagica
GCA_900115785	16054	Archaea	Methanobacteriati	Halobacteriota	Halobacteria	Halobacteriales	Haloferacaceae	Halogeometricum limi
GCA_900116205	16110	Archaea	Methanobacteriati	Halobacteriota	Halobacteria	Halobacteriales	Natrialbaceae	Halostagnicola kamekurae
GCA_900129775	9908	Archaea	Methanobacteriati	Halobacteriota	Halobacteria	Halobacteriales	Haloferacaceae	Halobaculum gomorrense
GCA_900156425	15771	Archaea	Methanobacteriati	Halobacteriota	Halobacteria	Halobacteriales	Haladaptataceae	Haladaptatus litoreus
GCA_900176435	10054	Archaea	Methanobacteriati	Thermoplasmatota	Thermoplasmata	Thermoplasmatales	Picrophilaceae	Picrophilus oshimae
GCA_900182635	15757	Archaea	Methanobacteriati	Halobacteriota	Halobacteria	Halobacteriales	Haloferacaceae	Halorubrum cibi
GCA_900188065	9060	Archaea	Methanobacteriati	Halobacteriota	Halobacteria	Halobacteriales	Haloferacaceae	Halorubrum vacuolatum
GCA_900188075	17875	Archaea	Methanobacteriati	Halobacteriota	Halobacteria	Halobacteriales	Haloferacaceae	Halorubrum chaoviator
GCA_900215575	16593	Archaea	Methanobacteriati	Halobacteriota	Halobacteria	Halobacteriales	Natronoarchaeaceae	Natronoarchaeum philippinense
GCA_902827225	39049	Archaea	Methanobacteriati	Methanobacteriota	Methanococci	Methanococcales	Methanocaldococcaceae	Methanocaldococcus lauensis
GCA_000019965	15787	Bacteria	Pseudomonadati	Verrucomicrobiota	Opitutia	Opitutales	Opitutaceae	Opitutus terrae
GCA_000020225	33894	Bacteria	Pseudomonadati	Verrucomicrobiota	Verrucomicrobiia	Verrucomicrobiales	Akkermansiaceae	Akkermansia muciniphila
GCA_000025905	23193	Bacteria	Pseudomonadati	Verrucomicrobiota	Opitutia	Puniceicoccales	Coraliomargaritaceae	Coraliomargarita akajimensis
GCA_000739615	18780	Bacteria	Pseudomonadati	Verrucomicrobiota	Verrucomicrobiia	Verrucomicrobiales	Verrucomicrobiaceae	Haloferula sp.
GCA_000739635	18782	Bacteria	Pseudomonadati	Verrucomicrobiota	Verrucomicrobiia	Verrucomicrobiales	Verrucomicrobiaceae	Verrucomicrobium sp.
GCA_000739655	18783	Bacteria	Pseudomonadati	Verrucomicrobiota	Verrucomicrobiia	Verrucomicrobiales	Verrucomicrobiaceae	Verrucomicrobium sp.
GCA_000817245	30608	Bacteria	Pseudomonadati	Verrucomicrobiota	Methylacidiphilae	Methylacidiphilales	Methylacidiphilaceae	Methylacidiphilum kamchatkense
GCA_001313125	18804	Bacteria	Pseudomonadati	Verrucomicrobiota	Verrucomicrobiia	Verrucomicrobiales	Verrucomicrobiaceae	Verrucomicrobium spinosum
GCA_001613545	17479	Bacteria	Pseudomonadati	Verrucomicrobiota	Terrimicrobiia	Terrimicrobiales	Terrimicrobiaceae	Terrimicrobium sacchariphilum
GCA_003096195	31831	Bacteria	Pseudomonadati	Verrucomicrobiota	Opitutia	Opitutales	Opitutaceae	Ereboglobus luteus
GCA_009731575	30893	Bacteria	Pseudomonadati	Verrucomicrobiota	Verrucomicrobiia	Verrucomicrobiales	Akkermansiaceae	Akkermansia muciniphila
GCA_014230055	14086	Bacteria	Pseudomonadati	Verrucomicrobiota	Opitutia	Puniceicoccales	Puniceicoccaceae	Puniceicoccus vermicola
GCA_014230085	31066	Bacteria	Pseudomonadati	Verrucomicrobiota	Opitutia	Puniceicoccales	Cerasicoccaceae	Ruficoccus amylovorans
GCA_014230145	23202	Bacteria	Pseudomonadati	Verrucomicrobiota	Opitutia	Puniceicoccales	Pelagicoccaceae	Pelagicoccus albus
GCA_016595465	18052	Bacteria	Pseudomonadati	Verrucomicrobiota	Verrucomicrobiia	Verrucomicrobiales	Verrucomicrobiaceae	Luteolibacter yonseiensis
GCA_016595505	23203	Bacteria	Pseudomonadati	Verrucomicrobiota	Opitutia	Puniceicoccales	Pelagicoccaceae	Pelagicoccus mobilis
GCA_000008545	10099	Bacteria	Thermotogati	Thermotogota	Thermotogae	Thermotogales	Thermotogaceae	Thermotoga maritima
GCA_000016785	10881	Bacteria	Thermotogati	Thermotogota	Thermotogae	Thermotogales	Thermotogaceae	Thermotoga petrophila
GCA_000025105	10882	Bacteria	Thermotogati	Thermotogota	Thermotogae	Thermotogales	Thermotogaceae	Thermotoga naphthophila
GCA_000255135	11233	Bacteria	Thermotogati	Thermotogota	Thermotogae	Petrotogales	Petrotogaceae	Marinitoga piezophila
GCA_001027025	19180	Bacteria	Thermotogati	Thermotogota	Thermotogae	Kosmotogales	Kosmotogaceae	Kosmotoga pacifica
GCA_001636545	15790	Bacteria	Thermotogati	Thermotogota	Thermotogae	Kosmotogales	Kosmotogaceae	Kosmotoga arenicorallina
GCA_001719065	18757	Bacteria	Thermotogati	Thermotogota	Thermotogae	Thermotogales	Fervidobacteriaceae	Fervidobacterium thailandense
GCA_003148465	15580	Bacteria	Thermotogati	Thermotogota	Thermotogae	Petrotogales	Petrotogaceae	Oceanotoga teriensis
GCA_003688505	11234	Bacteria	Thermotogati	Thermotogota	Thermotogae	Petrotogales	Petrotogaceae	Petrotoga olearia
GCA_003990895	15059	Bacteria	Thermotogati	Thermotogota	Thermotogae	Thermotogales	Fervidobacteriaceae	Thermosipho globiformans
GCA_004117075	13353	Bacteria	Thermotogati	Thermotogota	Thermotogae	Thermotogales	Fervidobacteriaceae	Fervidobacterium changbaicum
GCA_004135675	32613	Bacteria	Thermotogati	Thermotogota	Thermotogae	Petrotogales	Petrotogaceae	Marinitoga lauensis
GCA_004366085	11235	Bacteria	Thermotogati	Thermotogota	Thermotogae	Petrotogales	Petrotogaceae	Petrotoga sibirica
GCA_009936215	19762	Bacteria	Thermotogati	Thermotogota	Thermotogae	Mesoaciditogales	Mesoaciditogaceae	Athalassotoga saccharophila
GCA_014201655	10495	Bacteria	Thermotogati	Thermotogota	Thermotogae	Thermotogales	Fervidobacteriaceae	Thermosipho japonicus
GCA_016908145	15581	Bacteria	Thermotogati	Thermotogota	Thermotogae	Petrotogales	Petrotogaceae	Marinitoga litoralis
GCA_900129175	12826	Bacteria	Thermotogati	Thermotogota	Thermotogae	Petrotogales	Petrotogaceae	Marinitoga hydrogenitolerans
GCA_000013405	18717	Bacteria	Pseudomonadati	Thermodesulfobacteriota	Syntrophia	Syntrophales	Syntrophaceae	Syntrophus aciditrophicus
GCA_000018405	39069	Bacteria	Pseudomonadati	Thermodesulfobacteriota	Desulfobacteria	Desulfobacterales	Desulfosudaceae	Desulfosudis oleovorans
GCA_000022265	15807	Bacteria	Pseudomonadati	Thermodesulfobacteriota	Desulfuromonadia	Geobacterales	Geobacteraceae	Geotalea daltonii
GCA_000024325	16813	Bacteria	Pseudomonadati	Thermodesulfobacteriota	Desulfovibrionia	Desulfovibrionales	Desulfohalobiaceae	Desulfohalobium retbaense
GCA_000217795	11887	Bacteria	Pseudomonadati	Thermodesulfobacteriota	Thermodesulfobacteria	Thermodesulfobacteriales	Thermodesulfobacteriaceae	Thermodesulfatator indicus
GCA_000341895	15486	Bacteria	Pseudomonadati	Thermodesulfobacteriota	Desulfovibrionia	Desulfovibrionales	Desulfovibrionaceae	Pseudodesulfovibrio piezophilus
GCA_000384395	12469	Bacteria	Pseudomonadati	Thermodesulfobacteriota	Desulfuromonadia	Desulfuromonadales	Geopsychrobacteraceae	Geopsychrobacter electrodiphilus
GCA_000421585	15391	Bacteria	Pseudomonadati	Thermodesulfobacteriota	Thermodesulfobacteria	Thermodesulfobacteriales	Thermodesulfobacteriaceae	Thermodesulfatator atlanticus
GCA_000422245	12612	Bacteria	Pseudomonadati	Thermodesulfobacteriota	Desulfovibrionia	Desulfovibrionales	Desulfovibrionaceae	Desulfohalovibrio alkalitolerans
GCA_000429925	14470	Bacteria	Pseudomonadati	Thermodesulfobacteriota	Desulfobacteria	Desulfobacterales	Desulfatirhabdiaceae	Desulfatirhabdium butyrativorans
GCA_000429945	14043	Bacteria	Pseudomonadati	Thermodesulfobacteriota	Desulfobulbia	Desulfobulbales	Desulfobulbaceae	Desulfogranum japonicum
GCA_000429965	15784	Bacteria	Pseudomonadati	Thermodesulfobacteriota	Desulfobulbia	Desulfobulbales	Desulfobulbaceae	Desulfogranum mediterraneum
GCA_000512235	13376	Bacteria	Pseudomonadati	Thermodesulfobacteriota	Syntrophorhabdia	Syntrophorhabdales	Syntrophorhabdaceae	Syntrophorhabdus aromaticivorans
GCA_000519125	14038	Bacteria	Pseudomonadati	Thermodesulfobacteriota	Desulfovibrionia	Desulfovibrionales	Desulfovibrionaceae	Desulfocurvus vexinensis
GCA_000711295	18662	Bacteria	Pseudomonadati	Thermodesulfobacteriota	Desulfovibrionia	Desulfovibrionales	Desulfovibrionaceae	Desulfohalovibrio reitneri
GCA_000711735	12924	Bacteria	Pseudomonadati	Thermodesulfobacteriota	Desulfovibrionia	Desulfovibrionales	Desulfovibrionaceae	Maridesulfovibrio frigidus
GCA_000817955	13000	Bacteria	Pseudomonadati	Thermodesulfobacteriota	Desulfuromonadia	Geobacterales	Geobacteraceae	Geobacter pickeringii
GCA_000827125	30610	Bacteria	Pseudomonadati	Thermodesulfobacteriota	Desulfuromonadia	Desulfuromonadales	Geoalkalibacteraceae	Geoalkalibacter subterraneus
GCA_000931935	30857	Bacteria	Pseudomonadati	Thermodesulfobacteriota	Desulfarculia	Desulfarculales	Desulfarculaceae	Dethiosulfatarculus sandiegensis
GCA_000931935	30857	Bacteria	Pseudomonadati	Thermodesulfobacteriota	Desulfarculia	Desulfarculales	Desulfarculaceae	Dethiosulfatarculus sandiegensis
GCA_001311825	12178	Bacteria	Pseudomonadati	Thermodesulfobacteriota	Desulfovibrionia	Desulfovibrionales	Desulfovibrionaceae	Desulfovibrio brasiliensis
GCA_001311845	12296	Bacteria	Pseudomonadati	Thermodesulfobacteriota	Desulfobacteria	Desulfobacterales	Desulfosarcinaceae	Desulfosarcina cetonica
GCA_001311985	15764	Bacteria	Pseudomonadati	Thermodesulfobacteriota	Desulfuromonadia	Geobacterales	Geobacteraceae	Geotalea toluenoxydans
GCA_001553625	17150	Bacteria	Pseudomonadati	Thermodesulfobacteriota	Desulfovibrionia	Desulfovibrionales	Desulfomicrobiaceae	Desulfomicrobium orale
GCA_001874525	31820	Bacteria	Pseudomonadati	Thermodesulfobacteriota	Desulfovibrionia	Desulfovibrionales	Desulfovibrionaceae	Pseudodesulfovibrio hydrargyri
GCA_001887775	33327	Bacteria	Pseudomonadati	Thermodesulfobacteriota	Desulfuromonadia	Desulfuromonadales	Syntrophotaleaceae	Syntrophotalea acetylenivorans
GCA_002093115	32109	Bacteria	Pseudomonadati	Thermodesulfobacteriota	Desulfuromonadia	Desulfuromonadales	Geothermobacteraceae	Geothermobacter hydrogeniphilus
GCA_002898515	32110	Bacteria	Pseudomonadati	Thermodesulfobacteriota	Desulfuromonadia	Desulfuromonadales	Geothermobacteraceae	Geothermobacter hydrogeniphilus
GCA_004117875	33030	Bacteria	Pseudomonadati	Thermodesulfobacteriota	Desulfuromonadia	Geobacterales	Geobacteraceae	Geomonas oryzae
GCA_005377625	13588	Bacteria	Pseudomonadati	Thermodesulfobacteriota	Syntrophobacteria	Syntrophobacterales	Syntrophobacteraceae	Desulfoglaeba alkanexedens
GCA_006175995	32146	Bacteria	Pseudomonadati	Thermodesulfobacteriota	Desulfobacteria	Desulfobacterales	Desulfobacteraceae	Desulfobotulus mexicanus
GCA_008124615	12418	Bacteria	Pseudomonadati	Thermodesulfobacteriota	Desulfuromonadia	Desulfuromonadales	Geothermobacteraceae	Geothermobacter ehrlichii
GCA_008830225	31063	Bacteria	Pseudomonadati	Thermodesulfobacteriota	Desulfovibrionia	Desulfovibrionales	Desulfovibrionaceae	Pseudodesulfovibrio senegalensis
GCA_009688945	31728	Bacteria	Pseudomonadati	Thermodesulfobacteriota	Desulfobacteria	Desulfobacterales	Desulfosarcinaceae	Desulfosarcina alkanivorans
GCA_009688965	31729	Bacteria	Pseudomonadati	Thermodesulfobacteriota	Desulfobacteria	Desulfobacterales	Desulfosarcinaceae	Desulfosarcina widdelii
GCA_009689005	12297	Bacteria	Pseudomonadati	Thermodesulfobacteriota	Desulfobacteria	Desulfobacterales	Desulfosarcinaceae	Desulfosarcina ovata
GCA_009856865	12613	Bacteria	Pseudomonadati	Thermodesulfobacteriota	Desulfovibrionia	Desulfovibrionales	Desulfovibrionaceae	Solidesulfovibrio aerotolerans
GCA_013019105	32405	Bacteria	Pseudomonadati	Thermodesulfobacteriota	Desulfovibrionia	Desulfovibrionales	Desulfovibrionaceae	Fundidesulfovibrio magnetotacticus
GCA_016446285	31535	Bacteria	Pseudomonadati	Thermodesulfobacteriota	Desulfobulbia	Desulfobulbales	Desulfobulbaceae	Desulfobulbus oligotrophicus
GCA_016918565	13489	Bacteria	Pseudomonadati	Thermodesulfobacteriota	Desulfobulbia	Desulfobulbales	Desulfobulbaceae	Desulfogranum marinum
GCA_017338855	39190	Bacteria	Pseudomonadati	Thermodesulfobacteriota	Desulfuromonadia	Geobacterales	Geobacteraceae	Geobacter benzoatilyticus
GCA_018476905	17780	Bacteria	Pseudomonadati	Thermodesulfobacteriota	Desulfuromonadia	Geobacterales	Geobacteraceae	Geomobilimonas luticola
GCA_018919395	33032	Bacteria	Pseudomonadati	Thermodesulfobacteriota	Desulfuromonadia	Geobacterales	Geobacteraceae	Geomonas azotofigens
GCA_019703855	34118	Bacteria	Pseudomonadati	Thermodesulfobacteriota	Desulfobulbia	Desulfobulbales	Desulfobulbaceae	Desulfomarina profundi
GCA_021654575	39257	Bacteria	Pseudomonadati	Thermodesulfobacteriota	Desulfobacteria	Desulfobacterales	Desulfolunaceae	Desulfoluna limicola
GCA_022026155	19990	Bacteria	Pseudomonadati	Thermodesulfobacteriota				Dissulfurimicrobium hydrothermale
GCA_022603395	39248	Bacteria	Pseudomonadati	Thermodesulfobacteriota	Syntrophobacteria	Syntrophobacterales	Syntrophobacteraceae	Desulfoferrobacter suflitae
GCA_022808695	35676	Bacteria	Pseudomonadati	Thermodesulfobacteriota	Desulfovibrionia	Desulfovibrionales	Desulfovibrionaceae	Fundidesulfovibrio soli
GCA_022808715	35588	Bacteria	Pseudomonadati	Thermodesulfobacteriota	Desulfovibrionia	Desulfovibrionales	Desulfovibrionaceae	Fundidesulfovibrio agrisoli
GCA_022808915	35589	Bacteria	Pseudomonadati	Thermodesulfobacteriota	Desulfovibrionia	Desulfovibrionales	Desulfovibrionaceae	Fundidesulfovibrio terrae
GCA_022809775	15076	Bacteria	Pseudomonadati	Thermodesulfobacteriota	Desulfovibrionia	Desulfovibrionales	Desulfovibrionaceae	Pseudodesulfovibrio tunisiensis
GCA_022968795	39202	Bacteria	Pseudomonadati	Thermodesulfobacteriota	Desulfobacteria	Desulfobacterales	Desulfosarcinaceae	Desulfatitalea alkaliphila
GCA_023169885	39161	Bacteria	Pseudomonadati	Thermodesulfobacteriota	Desulfobulbia	Desulfobulbales	Desulfocapsaceae	Desulfofustis limnaeus
GCA_025263685	35356	Bacteria	Pseudomonadati	Thermodesulfobacteriota	Desulfuromonadia	Desulfuromonadales	Geoalkalibacteraceae	Geoalkalibacter halelectricus
GCA_025998535	34117	Bacteria	Pseudomonadati	Thermodesulfobacteriota	Desulfobulbia	Desulfobulbales	Desulfobulbaceae	Desulfolithobacter dissulfuricans
GCA_026000375	14722	Bacteria	Pseudomonadati	Thermodesulfobacteriota	Desulfovibrionia	Desulfovibrionales	Desulfovibrionaceae	Pseudodesulfovibrio portus
GCA_027923765	35746	Bacteria	Pseudomonadati	Thermodesulfobacteriota	Desulfovibrionia	Desulfovibrionales	Desulfovibrionaceae	Pseudodesulfovibrio nedwellii
GCA_900101105	12925	Bacteria	Pseudomonadati	Thermodesulfobacteriota	Desulfovibrionia	Desulfovibrionales	Desulfovibrionaceae	Maridesulfovibrio ferrireducens
GCA_900129975	14577	Bacteria	Pseudomonadati	Thermodesulfobacteriota	Desulfovibrionia	Desulfovibrionales	Desulfovibrionaceae	Halodesulfovibrio marinisediminis
GCA_900143695	14042	Bacteria	Pseudomonadati	Thermodesulfobacteriota	Desulfobulbia	Desulfobulbales	Desulfocapsaceae	Desulfopila aestuarii
GCA_900170035	18010	Bacteria	Pseudomonadati	Thermodesulfobacteriota	Desulfobacteria	Desulfobacterales	Desulfobacteraceae	Desulfamplus magnetovallimortis
GCA_900176365	12295	Bacteria	Pseudomonadati	Thermodesulfobacteriota	Desulfobacteria	Desulfobacterales	Desulfobacteraceae	Desulfocicer vacuolatum
GCA_900188225	15822	Bacteria	Pseudomonadati	Thermodesulfobacteriota	Desulfovibrionia	Desulfovibrionales	Desulfovibrionaceae	Humidesulfovibrio mexicanus
GCA_900699765	14721	Bacteria	Pseudomonadati	Thermodesulfobacteriota	Desulfobacteria	Desulfobacterales	Desulfolunaceae	Desulfoluna butyratoxydans
GCA_000172975	15826	Bacteria	Thermotogati	Synergistota	Synergistia	Synergistales	Dethiosulfovibrionaceae	Dethiosulfovibrio peptidovorans
GCA_000177335	16336	Bacteria	Thermotogati	Synergistota	Synergistia	Synergistales	Dethiosulfovibrionaceae	Pyramidobacter piscolens
GCA_000210715	16858	Bacteria	Thermotogati	Synergistota	Synergistia	Synergistales	Aminobacteriaceae	Fretibacterium fastidiosum
GCA_000266925	12221	Bacteria	Thermotogati	Synergistota	Synergistia	Synergistales	Acetomicrobiaceae	Acetomicrobium mobile
GCA_000526375	14039	Bacteria	Thermotogati	Synergistota	Synergistia	Synergistales	Aminiphilaceae	Aminiphilus circumscriptus
GCA_000585335	14828	Bacteria	Thermotogati	Synergistota	Synergistia	Synergistales	Synergistaceae	Cloacibacillus evryensis
GCA_004366815	18417	Bacteria	Thermotogati	Synergistota	Synergistia	Synergistales	Aminobacteriaceae	Aminivibrio pyruvatiphilus
GCA_009695745	34368	Bacteria	Thermotogati	Synergistota	Synergistia	Synergistales	Dethiosulfovibrionaceae	Pyramidobacter porci
GCA_016125955	33159	Bacteria	Thermotogati	Synergistota	Thermosynergistaceae			Thermosynergistes pyruvativorans
GCA_021568805	15823	Bacteria	Thermotogati	Synergistota	Synergistia	Synergistales	Dethiosulfovibrionaceae	Dethiosulfovibrio acidaminovorans
GCA_021568855	15825	Bacteria	Thermotogati	Synergistota	Synergistia	Synergistales	Dethiosulfovibrionaceae	Dethiosulfovibrio russensis
GCA_021568875	15824	Bacteria	Thermotogati	Synergistota	Synergistia	Synergistales	Dethiosulfovibrionaceae	Dethiosulfovibrio marinus
GCA_000008185	8153	Bacteria	Pseudomonadati	Spirochaetota	Spirochaetia	Spirochaetales	Treponemataceae	Treponema denticola
GCA_000143985	15392	Bacteria	Pseudomonadati	Spirochaetota	Spirochaetia	Spirochaetales	Sediminispirochaetaceae	Sediminispirochaeta smaragdinae
GCA_000255555	32279	Bacteria	Pseudomonadati	Spirochaetota	Spirochaetia	Spirochaetales	Treponemataceae	Treponema saccharophilum
GCA_000338595	8226	Bacteria	Pseudomonadati	Spirochaetota	Spirochaetia	Spirochaetales	Treponemataceae	Treponema denticola
GCA_000338615	8225	Bacteria	Pseudomonadati	Spirochaetota	Spirochaetia	Spirochaetales	Treponemataceae	Treponema denticola
GCA_000340685	8152	Bacteria	Pseudomonadati	Spirochaetota	Spirochaetia	Spirochaetales	Treponemataceae	Treponema denticola
GCA_000468115	8157	Bacteria	Pseudomonadati	Spirochaetota	Spirochaetia	Spirochaetales	Treponemataceae	Treponema socranskii subsp. socranskii
GCA_000507245	18663	Bacteria	Pseudomonadati	Spirochaetota	Spirochaetia	Spirochaetales	Salinispiraceae	Salinispira pacifica
GCA_003112675	32515	Bacteria	Pseudomonadati	Spirochaetota	Spirochaetia	Leptospirales	Leptospiraceae	Leptospira johnsonii
GCA_003114815	32516	Bacteria	Pseudomonadati	Spirochaetota	Spirochaetia	Leptospirales	Leptospiraceae	Leptospira ellinghausenii
GCA_003114835	32517	Bacteria	Pseudomonadati	Spirochaetota	Spirochaetia	Leptospirales	Leptospiraceae	Leptospira kobayashii
GCA_003114835	32517	Bacteria	Pseudomonadati	Spirochaetota	Spirochaetia	Leptospirales	Leptospiraceae	Leptospira kobayashii
GCA_003114855	32518	Bacteria						Leptospira ryugenii
GCA_009768935	32656	Bacteria	Pseudomonadati	Spirochaetota	Spirochaetia	Spirochaetales	Rectinemataceae	Rectinema subterraneum
GCA_016616095	39135	Bacteria	Pseudomonadati	Spirochaetota	Spirochaetia	Spirochaetales	Breznakiellaceae	Breznakiella homolactica
GCA_016616095	39135	Bacteria	Pseudomonadati	Spirochaetota	Spirochaetia	Spirochaetales	Breznakiellaceae	Breznakiella homolactica
GCA_022376835	39134	Bacteria	Pseudomonadati	Spirochaetota	Spirochaetia	Spirochaetales	Treponemataceae	Brucepastera parasyntrophica
GCA_023525255	31314	Bacteria	Pseudomonadati	Spirochaetota	Spirochaetia	Brevinematales	Thermospiraceae	Thermospira aquatica
GCA_024181585	8155	Bacteria	Pseudomonadati	Spirochaetota	Spirochaetia	Spirochaetales	Treponemataceae	Treponema socranskii subsp. buccale
GCA_900099615	8951	Bacteria	Pseudomonadati	Spirochaetota	Spirochaetia	Spirochaetales	Borreliaceae	Borreliella japonica
GCA_009936255	33045	Bacteria	Pseudomonadati	Rhodothermota	Rhodothermia	Rhodothermales	Rhodothermaceae	Rhodothermus marinus
GCA_009936275	33046	Bacteria	Pseudomonadati	Rhodothermota	Rhodothermia	Rhodothermales	Rhodothermaceae	Rhodothermus marinus
GCA_900142415	15944	Bacteria	Pseudomonadati	Rhodothermota	Rhodothermia	Rhodothermales	Rhodothermaceae	Rhodothermus profundi
GCA_000006765	14847	Bacteria	Pseudomonadati	Pseudomonadota	Gammaproteobacteria	Pseudomonadales	Pseudomonadaceae	Pseudomonas aeruginosa
GCA_000007145	13371	Bacteria	Pseudomonadati	Pseudomonadota	Gammaproteobacteria	Lysobacterales	Lysobacteraceae	Xanthomonas campestris
GCA_000007705	1249	Bacteria	Pseudomonadati	Pseudomonadota	Betaproteobacteria	Neisseriales	Chromobacteriaceae	Chromobacterium violaceum
GCA_000008485	7571	Bacteria	Pseudomonadati	Pseudomonadota	Gammaproteobacteria	Legionellales	Legionellaceae	Legionella pneumophila subsp. pneumophila
GCA_000009625	21590	Bacteria	Pseudomonadati	Pseudomonadota	Alphaproteobacteria	Hyphomicrobiales	Phyllobacteriaceae	Mesorhizobium loti
GCA_000010385	16574	Bacteria	Pseudomonadati	Pseudomonadota	Gammaproteobacteria	Enterobacterales	Enterobacteriaceae	Escherichia coli
GCA_000010485	16575	Bacteria	Pseudomonadati	Pseudomonadota	Gammaproteobacteria	Enterobacterales	Enterobacteriaceae	Escherichia coli
GCA_000010525	20966	Bacteria	Pseudomonadati	Pseudomonadota	Alphaproteobacteria	Hyphomicrobiales	Xanthobacteraceae	Azorhizobium caulinodans
GCA_000010725	14679	Bacteria	Pseudomonadati	Pseudomonadota	Alphaproteobacteria	Rhodospirillales	Azospirillaceae	Azospirillum sp.
GCA_000012805	30415	Bacteria	Pseudomonadati	Pseudomonadota	Gammaproteobacteria	Chromatiales	Chromatiaceae	Nitrosococcus oceani
GCA_000012985	18949	Bacteria	Pseudomonadati	Pseudomonadota	Gammaproteobacteria	Oceanospirillales	Hahellaceae	Hahella chejuensis
GCA_000014045	21267	Bacteria	Pseudomonadati	Pseudomonadota	Alphaproteobacteria	Rhodobacterales	Roseobacteraceae	Roseobacter denitrificans
GCA_000014805	1027	Bacteria	Pseudomonadati	Pseudomonadota	Gammaproteobacteria	Aeromonadales	Aeromonadaceae	Aeromonas hydrophila subsp. hydrophila
GCA_000014865	17883	Bacteria	Pseudomonadati	Pseudomonadota	Alphaproteobacteria	Magnetococcales	Magnetococcaceae	Magnetococcus marinus
GCA_000017405	21032	Bacteria	Pseudomonadati	Pseudomonadota	Alphaproteobacteria	Hyphomicrobiales	Brucellaceae	Brucella anthropi
GCA_000019725	2831	Bacteria	Pseudomonadati	Pseudomonadota	Alphaproteobacteria	Hyphomicrobiales	Methylobacteriaceae	Methylobacterium radiotolerans
GCA_000022685	2805	Bacteria	Pseudomonadati	Pseudomonadota	Alphaproteobacteria	Hyphomicrobiales	Methylobacteriaceae	Methylorubrum extorquens
GCA_000024085	12317	Bacteria	Pseudomonadati	Pseudomonadota	Gammaproteobacteria	Kangiellales	Kangiellaceae	Kangiella koreensis
GCA_000024725	30413	Bacteria	Pseudomonadati	Pseudomonadota	Gammaproteobacteria	Chromatiales	Chromatiaceae	Nitrosococcus halophilus
GCA_000025565	1232	Bacteria	Pseudomonadati	Pseudomonadota	Gammaproteobacteria	Enterobacterales	Enterobacteriaceae	Enterobacter cloacae subsp. cloacae
GCA_000025705	14762	Bacteria	Pseudomonadati	Pseudomonadota	Betaproteobacteria	Nitrosomonadales	Gallionellaceae	Sideroxydans lithotrophicus
GCA_000026225	21226	Bacteria	Pseudomonadati	Pseudomonadota	Gammaproteobacteria	Enterobacterales	Enterobacteriaceae	Escherichia fergusonii
GCA_000091325	10179	Bacteria	Pseudomonadati	Pseudomonadota	Gammaproteobacteria	Alteromonadales	Shewanellaceae	Shewanella violacea
GCA_000092045	21823	Bacteria	Pseudomonadati	Pseudomonadota	Alphaproteobacteria	Hyphomicrobiales	Rhizobiaceae	Rhizobium etli
GCA_000092285	7823	Bacteria	Pseudomonadati	Pseudomonadota	Alphaproteobacteria	Caulobacterales	Caulobacteraceae	Caulobacter segnis
GCA_000092925	20403	Bacteria	Pseudomonadati	Pseudomonadota	Alphaproteobacteria	Hyphomicrobiales	Xanthobacteraceae	Ancylobacter novellus
GCA_000093025	17579	Bacteria	Pseudomonadati	Pseudomonadota	Betaproteobacteria	Nitrosomonadales	Methylophilaceae	Methylotenera versatilis
GCA_000143085	30416	Bacteria	Pseudomonadati	Pseudomonadota	Gammaproteobacteria	Chromatiales	Chromatiaceae	Nitrosococcus watsonii
GCA_000153725	13377	Bacteria	Pseudomonadati	Pseudomonadota	Alphaproteobacteria	Rhodobacterales	Roseobacteraceae	Salipiger bermudensis
GCA_000154785	21268	Bacteria	Pseudomonadati	Pseudomonadota	Alphaproteobacteria	Rhodobacterales	Roseobacteraceae	Roseobacter litoralis
GCA_000156395	3953	Bacteria	Pseudomonadati	Pseudomonadota	Gammaproteobacteria	Enterobacterales	Morganellaceae	Providencia rustigianii
GCA_000158175	17770	Bacteria	Pseudomonadati	Pseudomonadota	Gammaproteobacteria	Cellvibrionales	Halieaceae	Luminiphilus syltensis
GCA_000160755	1669	Bacteria	Pseudomonadati	Pseudomonadota	Gammaproteobacteria	Enterobacterales	Morganellaceae	Proteus mirabilis
GCA_000163455	1664	Bacteria	Pseudomonadati	Pseudomonadota	Gammaproteobacteria	Enterobacterales	Enterobacteriaceae	Klebsiella pneumoniae subsp. rhinoscleromatis
GCA_000168975	20685	Bacteria	Pseudomonadati	Pseudomonadota	Alphaproteobacteria	Hyphomicrobiales	Stappiaceae	Roseibium aggregatum
GCA_000172415	13456	Bacteria	Pseudomonadati	Pseudomonadota	Betaproteobacteria	Burkholderiales	Burkholderiaceae	Paraburkholderia graminis
GCA_000172635	20772	Bacteria	Pseudomonadati	Pseudomonadota	Gammaproteobacteria	Alteromonadales		Alteromonas macleodii
GCA_000173415	1673	Bacteria	Pseudomonadati	Pseudomonadota	Gammaproteobacteria	Enterobacterales	Morganellaceae	Providencia alcalifaciens
GCA_000173735	5892	Bacteria	Pseudomonadati	Pseudomonadota	Gammaproteobacteria	Enterobacterales	Yersiniaceae	Yersinia aldovae
GCA_000173775	7376	Bacteria	Pseudomonadati	Pseudomonadota	Gammaproteobacteria	Enterobacterales	Yersiniaceae	Yersinia rohdei
GCA_000175255	20722	Bacteria	Pseudomonadati	Pseudomonadota	Alphaproteobacteria	Sphingomonadales	Zymomonadaceae	Zymomonas mobilis subsp. mobilis
GCA_000176855	20985	Bacteria	Pseudomonadati	Pseudomonadota	Betaproteobacteria	Burkholderiales	Comamonadaceae	Paracidovorax avenae
GCA_000179015	14587	Bacteria	Pseudomonadati	Pseudomonadota	Betaproteobacteria	Burkholderiales	Comamonadaceae	Alicycliphilus denitrificans
GCA_000188195	16073	Bacteria	Pseudomonadati	Pseudomonadota	Gammaproteobacteria	Aeromonadales	Succinivibrionaceae	Succinatimonas hippei
GCA_000192475	17315	Bacteria	Pseudomonadati	Pseudomonadota	Alphaproteobacteria	Rhodobacterales	Roseobacteraceae	Ruegeria conchae
GCA_000192865	21426	Bacteria	Pseudomonadati	Pseudomonadota	Gammaproteobacteria	Oceanospirillales	Oceanospirillaceae	Marinomonas mediterranea
GCA_000196795	16667	Bacteria	Pseudomonadati	Pseudomonadota	Gammaproteobacteria	Moraxellales	Moraxellaceae	Acinetobacter oleivorans
GCA_000196875	21044	Bacteria	Pseudomonadati	Pseudomonadota	Gammaproteobacteria	Oceanospirillales	Halomonadaceae	Halomonas elongata
GCA_000202835	8867	Bacteria	Pseudomonadati	Pseudomonadota	Alphaproteobacteria	Acetobacterales	Acidocellaceae	Acidiphilium multivorum
GCA_000205025	15078	Bacteria	Pseudomonadati	Pseudomonadota	Betaproteobacteria	Burkholderiales	Sutterellaceae	Parasutterella excrementihominis
GCA_000213655	17741	Bacteria	Pseudomonadati	Pseudomonadota	Gammaproteobacteria	Alteromonadales		Alteromonas naphthalenivorans
GCA_000214035	13912	Bacteria	Pseudomonadati	Pseudomonadota	Betaproteobacteria	Nitrosomonadales	Sterolibacteriaceae	Methyloversatilis universalis
GCA_000214595	14647	Bacteria	Pseudomonadati	Pseudomonadota	Gammaproteobacteria	Thiotrichales	Piscirickettsiaceae	Methylophaga aminisulfidivorans
GCA_000215745	1235	Bacteria	Pseudomonadati	Pseudomonadota	Gammaproteobacteria	Enterobacterales	Enterobacteriaceae	Klebsiella aerogenes
GCA_000215955	11575	Bacteria	Pseudomonadati	Pseudomonadota	Gammaproteobacteria	Salinisphaerales	Salinisphaeraceae	Salinisphaera shabanensis
GCA_000218875	10191	Bacteria	Pseudomonadati	Pseudomonadota	Alphaproteobacteria	Sphingomonadales	Zymomonadaceae	Zymomonas mobilis subsp. pomaceae
GCA_000219605	5965	Bacteria	Pseudomonadati	Pseudomonadota	Gammaproteobacteria	Pseudomonadales	Pseudomonadaceae	Stutzerimonas stutzeri
GCA_000226565	12485	Bacteria	Pseudomonadati	Pseudomonadota	Gammaproteobacteria	Alteromonadales	Alteromonadaceae	Glaciecola nitratireducens
GCA_000227685	11367	Bacteria	Pseudomonadati	Pseudomonadota	Gammaproteobacteria	Chromatiales	Ectothiorhodospiraceae	Thioalkalivibrio paradoxus
GCA_000230555	15775	Bacteria	Pseudomonadati	Pseudomonadota	Alphaproteobacteria	Hyphomicrobiales	Devosiaceae	Pelagibacterium halotolerans
GCA_000230695	17641	Bacteria	Pseudomonadati	Pseudomonadota	Gammaproteobacteria	Lysobacterales	Rhodanobacteraceae	Rhodanobacter denitrificans
GCA_000231445	15511	Bacteria	Pseudomonadati	Pseudomonadota	Alphaproteobacteria	Acetobacterales	Acetobacteraceae	Commensalibacter intestini
GCA_000234355	15512	Bacteria	Pseudomonadati	Pseudomonadota	Alphaproteobacteria	Acetobacterales	Acetobacteraceae	Gluconobacter morbifer
GCA_000235975	12182	Bacteria	Pseudomonadati	Pseudomonadota	Alphaproteobacteria	Sphingomonadales	Sphingomonadaceae	Novosphingobium pentaromativorans
GCA_000237885	20778	Bacteria	Pseudomonadati	Pseudomonadota	Gammaproteobacteria	Pseudomonadales	Pseudomonadaceae	Stutzerimonas perfectomarina
GCA_000238255	12884	Bacteria	Pseudomonadati	Pseudomonadota	Gammaproteobacteria	Alteromonadales	Pseudoalteromonadaceae	Pseudoalteromonas spongiae
GCA_000238275	20773	Bacteria	Pseudomonadati	Pseudomonadota	Gammaproteobacteria	Alteromonadales	Pseudoalteromonadaceae	Pseudoalteromonas undina
GCA_000238315	20779	Bacteria	Pseudomonadati	Pseudomonadota	Gammaproteobacteria	Alteromonadales	Pseudoalteromonadaceae	Pseudoalteromonas piscicida
GCA_000238355	20767	Bacteria	Pseudomonadati	Pseudomonadota	Gammaproteobacteria	Alteromonadales	Pseudoalteromonadaceae	Pseudoalteromonas haloplanktis
GCA_000239335	3961	Bacteria	Pseudomonadati	Pseudomonadota	Gammaproteobacteria	Enterobacterales	Enterobacteriaceae	Yokenella regensburgei
GCA_000241525	6221	Bacteria	Pseudomonadati	Pseudomonadota	Betaproteobacteria	Burkholderiales	Comamonadaceae	Comamonas testosteroni
GCA_000241625	20286	Bacteria	Pseudomonadati	Pseudomonadota	Alphaproteobacteria	Acetobacterales	Acetobacteraceae	Acetobacter pasteurianus
GCA_000241955	1683	Bacteria	Pseudomonadati	Pseudomonadota	Gammaproteobacteria	Enterobacterales	Yersiniaceae	Rahnella aquatilis
GCA_000245735	15561	Bacteria	Pseudomonadati	Pseudomonadota	Gammaproteobacteria	Alteromonadales	Alteromonadaceae	Alishewanella jeotgali
GCA_000250875	14724	Bacteria	Pseudomonadati	Pseudomonadota	Betaproteobacteria	Burkholderiales	Sutterellaceae	Sutterella parvirubra
GCA_000262305	1650	Bacteria	Pseudomonadati	Pseudomonadota	Gammaproteobacteria	Enterobacterales	Enterobacteriaceae	Shimwellia blattae
GCA_000264315	21488	Bacteria	Pseudomonadati	Pseudomonadota	Gammaproteobacteria	Lysobacterales	Rhodanobacteraceae	Rhodanobacter fulvus
GCA_000265245	15723	Bacteria	Pseudomonadati	Pseudomonadota	Gammaproteobacteria	Oceanospirillales	Halomonadaceae	Halomonas smyrnensis
GCA_000272005	15597	Bacteria	Pseudomonadati	Pseudomonadota	Gammaproteobacteria	Alteromonadales	Alteromonadaceae	Alishewanella agri
GCA_000273405	6121	Bacteria	Pseudomonadati	Pseudomonadota	Alphaproteobacteria	Rhodobacterales	Paracoccaceae	Cereibacter sphaeroides
GCA_000276805	14759	Bacteria	Pseudomonadati	Pseudomonadota	Gammaproteobacteria	Alteromonadales	Moritellaceae	Moritella dasanensis
GCA_000277755	10190	Bacteria	Pseudomonadati	Pseudomonadota	Alphaproteobacteria	Sphingomonadales	Zymomonadaceae	Zymomonas mobilis subsp. mobilis
GCA_000278275	14580	Bacteria	Pseudomonadati	Pseudomonadota	Alphaproteobacteria	Hyphomicrobiales	Bartonellaceae	Bartonella tamiae
GCA_000281085	16580	Bacteria	Pseudomonadati	Pseudomonadota	Gammaproteobacteria	Alteromonadales	Alteromonadaceae	Catenovulum agarivorans
GCA_000284275	18004	Bacteria	Pseudomonadati	Pseudomonadota	Alphaproteobacteria	Hyphomicrobiales	Nitrobacteraceae	Bradyrhizobium sp.
GCA_000285295	16935	Bacteria	Pseudomonadati	Pseudomonadota	Alphaproteobacteria	Acetobacterales	Acetobacteraceae	Komagataeibacter europaeus
GCA_000299575	17765	Bacteria	Pseudomonadati	Pseudomonadota	Alphaproteobacteria	Rhodobacterales	Roseobacteraceae	Oceaniovalibus guishaninsula
GCA_000300975	21445	Bacteria	Pseudomonadati	Pseudomonadota	Betaproteobacteria	Burkholderiales	Oxalobacteraceae	Herbaspirillum frisingense
GCA_000305785	13881	Bacteria	Pseudomonadati	Pseudomonadota	Gammaproteobacteria	Cellvibrionales	Cellvibrionaceae	Simiduia agarivorans
GCA_000310205	21573	Bacteria	Pseudomonadati	Pseudomonadota	Betaproteobacteria	Rhodocyclales	Zoogloeaceae	Thauera linaloolentis
GCA_000314855	16940	Bacteria	Pseudomonadati	Pseudomonadota	Gammaproteobacteria	Enterobacterales	Morganellaceae	Providencia burhodogranariea
GCA_000314895	16941	Bacteria	Pseudomonadati	Pseudomonadota	Gammaproteobacteria	Enterobacterales	Morganellaceae	Providencia sneebia
GCA_000314975	15139	Bacteria	Pseudomonadati	Pseudomonadota	Gammaproteobacteria	Alteromonadales	Alteromonadaceae	Aliiglaciecola lipolytica
GCA_000315525	7371	Bacteria	Pseudomonadati	Pseudomonadota	Alphaproteobacteria	Sphingomonadales	Sphingomonadaceae	Sphingobium yanoikuyae
GCA_000315795	17360	Bacteria	Pseudomonadati	Pseudomonadota	Alphaproteobacteria	Rhodospirillales	Novispirillaceae	Caenispirillum salinarum
GCA_000330885	21072	Bacteria	Pseudomonadati	Pseudomonadota	Alphaproteobacteria	Hyphomicrobiales	Rhizobiaceae	Rhizobium tropici
GCA_000333255	14673	Bacteria	Pseudomonadati	Pseudomonadota	Alphaproteobacteria	Hyphomicrobiales	Methylobacteriaceae	Methylobacterium sp.
GCA_000333275	14727	Bacteria	Pseudomonadati	Pseudomonadota	Alphaproteobacteria	Rhodospirillales	Azospirillaceae	Azospirillum sp.
GCA_000333455	14675	Bacteria	Pseudomonadati	Pseudomonadota	Alphaproteobacteria	Hyphomicrobiales	Nitrobacteraceae	Rhodopseudomonas sp.
GCA_000333475	14674	Bacteria	Pseudomonadati	Pseudomonadota	Alphaproteobacteria	Hyphomicrobiales	Methylobacteriaceae	Methylobacterium sp.
GCA_000333495	14681	Bacteria	Pseudomonadati	Pseudomonadota	Betaproteobacteria	Burkholderiales	Oxalobacteraceae	Herbaspirillum huttiense
GCA_000333555	14684	Bacteria	Pseudomonadati	Pseudomonadota	Betaproteobacteria	Burkholderiales	Oxalobacteraceae	Herbaspirillum rubrisubalbicans
GCA_000333595	14678	Bacteria	Pseudomonadati	Pseudomonadota	Alphaproteobacteria	Rhodospirillales	Azospirillaceae	Azospirillum sp.
GCA_000333615	14686	Bacteria	Pseudomonadati	Pseudomonadota	Betaproteobacteria	Burkholderiales	Sphaerotilaceae	Ideonella sp.
GCA_000333895	17852	Bacteria	Pseudomonadati	Pseudomonadota	Gammaproteobacteria	Vibrionales	Vibrionaceae	Grimontia indica
GCA_000334195	1054	Bacteria	Pseudomonadati	Pseudomonadota	Gammaproteobacteria	Vibrionales	Vibrionaceae	Vibrio campbellii
GCA_000334215	15645	Bacteria	Pseudomonadati	Pseudomonadota	Gammaproteobacteria	Oceanospirillales	Halomonadaceae	Halomonas jeotgali
GCA_000336575	16411	Bacteria	Pseudomonadati	Pseudomonadota	Gammaproteobacteria	Oceanospirillales	Halomonadaceae	Halomonas titanicae
GCA_000341505	1656	Bacteria	Pseudomonadati	Pseudomonadota	Gammaproteobacteria	Enterobacterales	Hafniaceae	Edwardsiella tarda
GCA_000344805	1494	Bacteria	Pseudomonadati	Pseudomonadota	Alphaproteobacteria	Hyphomicrobiales	Nitrobacteraceae	Bradyrhizobium oligotrophicum
GCA_000347635	13954	Bacteria	Pseudomonadati	Pseudomonadota	Gammaproteobacteria	Alteromonadales	Alteromonadaceae	Paraglaciecola psychrophila
GCA_000347675	19685	Bacteria	Pseudomonadati	Pseudomonadota	Alphaproteobacteria	Sphingomonadales	Rhizorhabdaceae	Sphingomonas haloaromaticamans
GCA_000365005	12479	Bacteria	Pseudomonadati	Pseudomonadota	Alphaproteobacteria	Rhodobacterales	Paracoccaceae	Limimaricola hongkongensis
GCA_000369005	18990	Bacteria	Pseudomonadati	Pseudomonadota	Gammaproteobacteria	Moraxellales	Moraxellaceae	Acinetobacter beijerinckii
GCA_000371925	11364	Bacteria	Pseudomonadati	Pseudomonadota	Gammaproteobacteria	Thiotrichales	Thiolinaceae	Thiolinea disciformis
GCA_000373385	3859	Bacteria	Pseudomonadati	Pseudomonadota	Betaproteobacteria	Nitrosomonadales	Thiobacillaceae	Thiobacillus thioparus
GCA_000373485	13441	Bacteria	Pseudomonadati	Pseudomonadota	Gammaproteobacteria	Cellvibrionales	Spongiibacteraceae	Dasania marina
GCA_000374005	14845	Bacteria	Pseudomonadati	Pseudomonadota	Alphaproteobacteria	Rhodospirillales	Kiloniellaceae	Kiloniella laminariae
GCA_000374105	12318	Bacteria	Pseudomonadati	Pseudomonadota	Gammaproteobacteria	Kangiellales	Kangiellaceae	Kangiella aquimarina
GCA_000374465	20689	Bacteria	Pseudomonadati	Pseudomonadota	Alphaproteobacteria	Hyphomicrobiales	Ahrensiaceae	Ahrensia kielensis
GCA_000374485	11461	Bacteria	Pseudomonadati	Pseudomonadota	Gammaproteobacteria	Alteromonadales	Pseudoalteromonadaceae	Algicola sagamiensis
GCA_000376425	3870	Bacteria	Pseudomonadati	Pseudomonadota	Betaproteobacteria	Nitrosomonadales	Thiobacillaceae	Thiobacillus denitrificans
GCA_000376785	12486	Bacteria	Pseudomonadati	Pseudomonadota	Gammaproteobacteria	Oceanospirillales	Hahellaceae	Hahella ganghwensis
GCA_000376805	15116	Bacteria	Pseudomonadati	Pseudomonadota	Alphaproteobacteria	Hyphomonadales	Hyphomonadaceae	Henriciella marina
GCA_000378125	15422	Bacteria	Pseudomonadati	Pseudomonadota	Gammaproteobacteria	Lysobacterales	Rhodanobacteraceae	Rudaea cellulosilytica
GCA_000378165	12116	Bacteria	Pseudomonadati	Pseudomonadota	Alphaproteobacteria	Acetobacterales	Acetobacteraceae	Saccharibacter floricola
GCA_000378345	14974	Bacteria	Pseudomonadati	Pseudomonadota	Alphaproteobacteria	Hyphomonadales	Hyphomonadaceae	Hirschia maritima
GCA_000378625	11831	Bacteria	Pseudomonadati	Pseudomonadota	Gammaproteobacteria	Alteromonadales	Colwelliaceae	Colwellia piezophila
GCA_000379445	14605	Bacteria	Pseudomonadati	Pseudomonadota	Gammaproteobacteria	Thiotrichales	Fastidiosibacteraceae	Fangia hongkongensis
GCA_000380185	11135	Bacteria	Pseudomonadati	Pseudomonadota	Gammaproteobacteria	Thiotrichales	Thiofilaceae	Thiofilum flexile
GCA_000381125	10698	Bacteria	Pseudomonadati	Pseudomonadota	Betaproteobacteria	Burkholderiales	Sphaerotilaceae	Caldimonas manganoxidans
GCA_000381265	21429	Bacteria	Pseudomonadati	Pseudomonadota	Betaproteobacteria	Burkholderiales	Comamonadaceae	Curvibacter lanceolatus
GCA_000381745	14786	Bacteria	Pseudomonadati	Pseudomonadota	Gammaproteobacteria	Alteromonadales	Psychromonadaceae	Psychromonas ossibalaenae
GCA_000381985	21278	Bacteria	Pseudomonadati	Pseudomonadota	Alphaproteobacteria	Rhodospirillales	Novispirillaceae	Novispirillum itersonii subsp. itersonii
GCA_000382245	15469	Bacteria	Pseudomonadati	Pseudomonadota	Gammaproteobacteria	Oceanospirillales	Halomonadaceae	Kushneria aurantia
GCA_000382265	21637	Bacteria	Pseudomonadati	Pseudomonadota	Alphaproteobacteria	Rhodobacterales	Paracoccaceae	Yoonia vestfoldensis
GCA_000385215	11368	Bacteria	Pseudomonadati	Pseudomonadota	Gammaproteobacteria	Chromatiales	Ectothiorhodospiraceae	Thioalkalivibrio thiocyanoxidans
GCA_000400365	16453	Bacteria	Pseudomonadati	Pseudomonadota	Gammaproteobacteria	Vibrionales	Vibrionaceae	Vibrio jasicida
GCA_000402035	31142	Bacteria	Pseudomonadati	Pseudomonadota	Betaproteobacteria	Burkholderiales	Burkholderiaceae	Caballeronia insecticola
GCA_000409345	16468	Bacteria	Pseudomonadati	Pseudomonadota	Gammaproteobacteria	Enterobacterales	Enterobacteriaceae	Cronobacter dublinensis subsp. lactaridi
GCA_000409365	16469	Bacteria	Pseudomonadati	Pseudomonadota	Gammaproteobacteria	Enterobacterales	Enterobacteriaceae	Cronobacter dublinensis subsp. lausannensis
GCA_000410875	15562	Bacteria	Pseudomonadati	Pseudomonadota	Gammaproteobacteria	Pseudomonadales	Pseudomonadaceae	Halopseudomonas pelagia
GCA_000412335	1685	Bacteria	Pseudomonadati	Pseudomonadota	Gammaproteobacteria	Enterobacterales	Enterobacteriaceae	Cedecea davisae
GCA_000412675	13063	Bacteria	Pseudomonadati	Pseudomonadota	Gammaproteobacteria	Pseudomonadales	Pseudomonadaceae	Pseudomonas putida
GCA_000420125	13220	Bacteria	Pseudomonadati	Pseudomonadota	Betaproteobacteria	Burkholderiales	Sphaerotilaceae	Rubrivivax benzoatilyticus
GCA_000420145	21774	Bacteria	Pseudomonadati	Pseudomonadota	Alphaproteobacteria	Rhodobacterales	Paracoccaceae	Paracoccus zeaxanthinifaciens
GCA_000420245	11830	Bacteria	Pseudomonadati	Pseudomonadota	Gammaproteobacteria	Alteromonadales	Psychromonadaceae	Psychromonas hadalis
GCA_000420525	20995	Bacteria	Pseudomonadati	Pseudomonadota	Betaproteobacteria	Neisseriales	Aquaspirillaceae	Aquaspirillum serpens
GCA_000420665	14975	Bacteria	Pseudomonadati	Pseudomonadota	Alphaproteobacteria	Hyphomonadales	Hyphomonadaceae	Ponticaulis koreensis
GCA_000420745	20687	Bacteria	Pseudomonadati	Pseudomonadota	Alphaproteobacteria	Rhodobacterales	Paracoccaceae	Pseudorhodobacter ferrugineus
GCA_000421165	12324	Bacteria	Pseudomonadati	Pseudomonadota	Gammaproteobacteria	Pseudomonadales	Marinobacteraceae	Marinobacter daepoensis
GCA_000421945	20371	Bacteria	Pseudomonadati	Pseudomonadota	Alphaproteobacteria	Hyphomicrobiales	Rhizobiaceae	Rhizobium radiobacter
GCA_000422765	14595	Bacteria	Pseudomonadati	Pseudomonadota	Gammaproteobacteria	Oceanospirillales	Oceanospirillaceae	Neptunomonas japonica
GCA_000422885	11629	Bacteria	Pseudomonadati	Pseudomonadota	Betaproteobacteria	Burkholderiales	Comamonadaceae	Ottowia thiooxydans
GCA_000422965	21540	Bacteria	Pseudomonadati	Pseudomonadota	Alphaproteobacteria	Hyphomicrobiales	Pleomorphomonadaceae	Pleomorphomonas oryzae
GCA_000423705	20692	Bacteria	Pseudomonadati	Pseudomonadota	Alphaproteobacteria	Hyphomicrobiales	Stappiaceae	Stappia stellulata
GCA_000425625	12708	Bacteria	Pseudomonadati	Pseudomonadota	Gammaproteobacteria	Pseudomonadales	Pseudomonadaceae	Stutzerimonas azotifigens
GCA_000425745	20204	Bacteria	Pseudomonadati	Pseudomonadota	Gammaproteobacteria	Pseudomonadales	Pseudomonadaceae	Pseudomonas cremoricolorata
GCA_000428725	14784	Bacteria	Pseudomonadati	Pseudomonadota	Gammaproteobacteria	Alteromonadales	Psychromonadaceae	Psychromonas aquimarina
GCA_000428785	21500	Bacteria	Pseudomonadati	Pseudomonadota	Betaproteobacteria	Neisseriales	Neisseriaceae	Conchiformibius kuhniae
GCA_000429485	31907	Bacteria	Pseudomonadati	Pseudomonadota	Gammaproteobacteria	Alteromonadales	Alteromonadaceae	Aliagarivorans marinus
GCA_000429505	15537	Bacteria	Pseudomonadati	Pseudomonadota	Gammaproteobacteria	Alteromonadales	Alteromonadaceae	Aliagarivorans taiwanensis
GCA_000429765	11959	Bacteria	Pseudomonadati	Pseudomonadota	Alphaproteobacteria	Rhodobacterales	Paracoccaceae	Wagnerdoeblera nectariphila
GCA_000430725	20723	Bacteria	Pseudomonadati	Pseudomonadota	Betaproteobacteria	Burkholderiales	Sphaerotilaceae	Azohydromonas australica
GCA_000444995	7686	Bacteria	Pseudomonadati	Pseudomonadota	Alphaproteobacteria	Rhodobacterales	Paracoccaceae	Paracoccus aminophilus
GCA_000463115	16470	Bacteria	Pseudomonadati	Pseudomonadota	Gammaproteobacteria	Enterobacterales	Enterobacteriaceae	Franconibacter helveticus
GCA_000463155	16472	Bacteria	Pseudomonadati	Pseudomonadota	Gammaproteobacteria	Enterobacterales	Enterobacteriaceae	Siccibacter turicensis
GCA_000466965	18161	Bacteria	Pseudomonadati	Pseudomonadota	Alphaproteobacteria	Rhodobacterales	Paracoccaceae	Limimaricola cinnabarinus
GCA_000466985	18150	Bacteria	Pseudomonadati	Pseudomonadota	Alphaproteobacteria	Caulobacterales	Caulobacteraceae	Brevundimonas abyssalis
GCA_000467125	21193	Bacteria	Pseudomonadati	Pseudomonadota	Gammaproteobacteria	Vibrionales	Vibrionaceae	Vibrio proteolyticus
GCA_000473145	13606	Bacteria	Pseudomonadati	Pseudomonadota	Alphaproteobacteria	Rhodobacterales	Roseobacteraceae	Phaeobacter daeponensis
GCA_000473205	14644	Bacteria	Pseudomonadati	Pseudomonadota	Alphaproteobacteria	Rhodobacterales	Paracoccaceae	Pseudophaeobacter arcticus
GCA_000474175	30309	Bacteria	Pseudomonadati	Pseudomonadota	Alphaproteobacteria	Sphingomonadales	Sphingomonadaceae	Sphingobium fuligiunis
GCA_000474215	1679	Bacteria	Pseudomonadati	Pseudomonadota	Gammaproteobacteria	Enterobacterales	Hafniaceae	Edwardsiella hoshinae
GCA_000478365	21495	Bacteria	Pseudomonadati	Pseudomonadota	Betaproteobacteria	Burkholderiales	Oxalobacteraceae	Herbaspirillum huttiense subsp. putei
GCA_000482525	10834	Bacteria	Pseudomonadati	Pseudomonadota	Alphaproteobacteria	Hyphomicrobiales	Nitrobacteraceae	Bradyrhizobium japonicum
GCA_000482785	20996	Bacteria	Pseudomonadati	Pseudomonadota	Betaproteobacteria	Burkholderiales	Alcaligenaceae	Derxia gummosa
GCA_000484635	21345	Bacteria	Pseudomonadati	Pseudomonadota	Betaproteobacteria	Burkholderiales	Comamonadaceae	Comamonas badia
GCA_000485795	21555	Bacteria	Pseudomonadati	Pseudomonadota	Gammaproteobacteria	Alteromonadales	Shewanellaceae	Shewanella decolorationis
GCA_000495915	21638	Bacteria	Pseudomonadati	Pseudomonadota	Gammaproteobacteria	Pseudomonadales	Pseudomonadaceae	Stutzerimonas stutzeri
GCA_000496735	18850	Bacteria	Pseudomonadati	Pseudomonadota	Gammaproteobacteria	Methylococcales	Methylococcaceae	Methyloglobulus morosus
GCA_000498575	16046	Bacteria	Pseudomonadati	Pseudomonadota	Gammaproteobacteria	Pseudomonadales	Pseudomonadaceae	Pseudomonas taeanensis
GCA_000504045	19686	Bacteria	Pseudomonadati	Pseudomonadota	Gammaproteobacteria	Pseudomonadales	Pseudomonadaceae	Pseudomonas aeruginosa
GCA_000508205	19688	Bacteria	Pseudomonadati	Pseudomonadota	Gammaproteobacteria	Pseudomonadales	Pseudomonadaceae	Pseudomonas sp.
GCA_000511385	21319	Bacteria	Pseudomonadati	Pseudomonadota	Alphaproteobacteria	Rhodobacterales	Roseobacteraceae	Phaeobacter gallaeciensis
GCA_000518645	21496	Bacteria	Pseudomonadati	Pseudomonadota	Betaproteobacteria	Burkholderiales	Comamonadaceae	Curvibacter gracilis
GCA_000518665	11936	Bacteria	Pseudomonadati	Pseudomonadota	Alphaproteobacteria	Hyphomicrobiales	Methylobacteriaceae	Microvirga flocculans
GCA_000519225	10832	Bacteria	Pseudomonadati	Pseudomonadota	Alphaproteobacteria	Hyphomicrobiales	Nitrobacteraceae	Bradyrhizobium elkanii
GCA_000521785	10272	Bacteria	Pseudomonadati	Pseudomonadota	Alphaproteobacteria	Rhodobacterales	Roseobacteraceae	Roseivivax halodurans
GCA_000521805	12170	Bacteria	Pseudomonadati	Pseudomonadota	Gammaproteobacteria	Oceanospirillales	Oceanospirillaceae	Marinomonas ushuaiensis
GCA_000527095	13284	Bacteria	Pseudomonadati	Pseudomonadota	Gammaproteobacteria	Methylococcales	Methylococcaceae	Methylomicrobium lacus
GCA_000527135	30542	Bacteria	Pseudomonadati	Pseudomonadota	Betaproteobacteria	Nitrosomonadales	Sterolibacteriaceae	Methyloversatilis discipulorum
GCA_000565345	15095	Bacteria	Pseudomonadati	Pseudomonadota	Gammaproteobacteria	Vibrionales	Vibrionaceae	Salinivibrio costicola subsp. costicola
GCA_000585215	18851	Bacteria	Pseudomonadati	Pseudomonadota	Gammaproteobacteria	Chromatiales	Chromatiaceae	Imhoffiella purpurea
GCA_000585235	18788	Bacteria	Pseudomonadati	Pseudomonadota	Gammaproteobacteria	Oceanospirillales	Oceanospirillaceae	Nitrincola nitratireducens
GCA_000586415	18900	Bacteria	Pseudomonadati	Pseudomonadota	Gammaproteobacteria	Moraxellales	Moraxellaceae	Psychrobacter sp.
GCA_000586435	18901	Bacteria	Pseudomonadati	Pseudomonadota	Gammaproteobacteria	Moraxellales	Moraxellaceae	Psychrobacter sp.
GCA_000586475	18903	Bacteria	Pseudomonadati	Pseudomonadota	Gammaproteobacteria	Moraxellales	Moraxellaceae	Psychrobacter sp.
GCA_000590925	11220	Bacteria	Pseudomonadati	Pseudomonadota	Alphaproteobacteria	Rhodobacterales	Roseobacteraceae	Roseibacterium elongatum
GCA_000591415	15644	Bacteria	Pseudomonadati	Pseudomonadota	Gammaproteobacteria	Oceanospirillales	Halomonadaceae	Cobetia crustatorum
GCA_000613285	25143	Bacteria	Pseudomonadati	Pseudomonadota	Alphaproteobacteria	Acetobacterales	Acetobacteraceae	Acetobacter papayae
GCA_000613305	25156	Bacteria	Pseudomonadati	Pseudomonadota	Alphaproteobacteria	Acetobacterales	Acetobacteraceae	Komagataeibacter kakiaceti
GCA_000613845	15831	Bacteria	Pseudomonadati	Pseudomonadota	Alphaproteobacteria	Acetobacterales	Acetobacteraceae	Asaia astilbis
GCA_000613865	25146	Bacteria	Pseudomonadati	Pseudomonadota	Alphaproteobacteria	Acetobacterales	Acetobacteraceae	Acetobacter okinawensis
GCA_000613885	25354	Bacteria	Pseudomonadati	Pseudomonadota	Alphaproteobacteria	Acetobacterales	Acetobacteraceae	Asaia prunellae
GCA_000613905	25330	Bacteria	Pseudomonadati	Pseudomonadota	Alphaproteobacteria	Acetobacterales	Acetobacteraceae	Acetobacter persici
GCA_000614545	25414	Bacteria	Pseudomonadati	Pseudomonadota	Alphaproteobacteria	Acetobacterales	Acetobacteraceae	Asaia platycodi
GCA_000614975	15074	Bacteria	Pseudomonadati	Pseudomonadota	Gammaproteobacteria	Alteromonadales	Shewanellaceae	Shewanella marina
GCA_000615005	20190	Bacteria	Pseudomonadati	Pseudomonadota	Gammaproteobacteria	Alteromonadales	Shewanellaceae	Shewanella putrefaciens
GCA_000615975	21793	Bacteria	Pseudomonadati	Pseudomonadota	Alphaproteobacteria	Hyphomicrobiales	Phyllobacteriaceae	Nitratireductor aquibiodomus
GCA_000616065	12864	Bacteria	Pseudomonadati	Pseudomonadota	Alphaproteobacteria	Kordiimonadales	Kordiimonadaceae	Kordiimonas gwangyangensis
GCA_000616095	23214	Bacteria	Pseudomonadati	Pseudomonadota	Alphaproteobacteria	Sneathiellales	Sneathiellaceae	Sneathiella glossodoripedis
GCA_000617865	6891	Bacteria	Pseudomonadati	Pseudomonadota	Alphaproteobacteria	Acetobacterales	Acetobacteraceae	Acidomonas methanolica
GCA_000617925	2850	Bacteria	Pseudomonadati	Pseudomonadota	Betaproteobacteria	Nitrosomonadales	Methylophilaceae	Methylobacillus glycogenes
GCA_000620105	21462	Bacteria	Pseudomonadati	Pseudomonadota	Betaproteobacteria	Neisseriales	Aquaspirillaceae	Microvirgula aerodenitrificans
GCA_000621245	21585	Bacteria	Pseudomonadati	Pseudomonadota	Gammaproteobacteria	Pseudomonadales	Pseudomonadaceae	Pseudomonas monteilii
GCA_000621665	21822	Bacteria	Pseudomonadati	Pseudomonadota	Alphaproteobacteria	Hyphomicrobiales	Rhizobiaceae	Rhizobium undicola
GCA_000622325	18835	Bacteria	Pseudomonadati	Pseudomonadota	Alphaproteobacteria	Rhodobacterales	Roseobacteraceae	Sulfitobacter geojensis
GCA_000622365	18833	Bacteria	Pseudomonadati	Pseudomonadota	Alphaproteobacteria	Rhodobacterales	Roseobacteraceae	Sulfitobacter noctilucae
GCA_000622385	18834	Bacteria	Pseudomonadati	Pseudomonadota	Alphaproteobacteria	Rhodobacterales	Roseobacteraceae	Sulfitobacter noctilucicola
GCA_000647955	7873	Bacteria	Pseudomonadati	Pseudomonadota	Gammaproteobacteria	Aeromonadales	Aeromonadaceae	Aeromonas salmonicida subsp. masoucida
GCA_000661955	13333	Bacteria	Pseudomonadati	Pseudomonadota	Gammaproteobacteria	Lysobacterales	Lysobacteraceae	Stenotrophomonas rhizophila
GCA_000685095	21561	Bacteria	Pseudomonadati	Pseudomonadota	Betaproteobacteria	Burkholderiales	Burkholderiaceae	Paraburkholderia caledonica
GCA_000685315	21104	Bacteria	Pseudomonadati	Pseudomonadota	Alphaproteobacteria	Hyphomonadales	Hyphomonadaceae	Hyphomonas polymorpha
GCA_000688235	21225	Bacteria	Pseudomonadati	Pseudomonadota	Alphaproteobacteria	Rhodospirillales	Terasakiellaceae	Terasakiella pusilla
GCA_000688275	13297	Bacteria	Pseudomonadati	Pseudomonadota	Gammaproteobacteria	Pseudomonadales	Pseudomonadaceae	Pseudomonas plecoglossicida
GCA_000696325	7688	Bacteria	Pseudomonadati	Pseudomonadota	Gammaproteobacteria	Thiotrichales	Piscirickettsiaceae	Hydrogenovibrio marinus
GCA_000697965	21105	Bacteria	Pseudomonadati	Pseudomonadota	Alphaproteobacteria	Hyphomicrobiales	Rhizobiaceae	Ensifer adhaerens
GCA_000698595	10563	Bacteria	Pseudomonadati	Pseudomonadota	Betaproteobacteria	Burkholderiales	Burkholderiaceae	Caballeronia glathei
GCA_000705135	20920	Bacteria	Pseudomonadati	Pseudomonadota	Alphaproteobacteria	Hyphomicrobiales	Rhizobiaceae	Rhizobium rhizogenes
GCA_000705355	30155	Bacteria	Pseudomonadati	Pseudomonadota	Alphaproteobacteria	Hyphomicrobiales	Rhizobiaceae	Pseudorhizobium marinum
GCA_000708045	18428	Bacteria	Pseudomonadati	Pseudomonadota	Gammaproteobacteria	Pseudomonadales	Marinobacteraceae	Marinobacter nitratireducens
GCA_000710775	21568	Bacteria	Pseudomonadati	Pseudomonadota	Gammaproteobacteria	Oceanospirillales	Endozoicomonadaceae	Endozoicomonas elysicola
GCA_000711885	14163	Bacteria	Pseudomonadati	Pseudomonadota	Betaproteobacteria	Neisseriales	Chromobacteriaceae	Chromobacterium haemolyticum
GCA_000712275	14565	Bacteria	Pseudomonadati	Pseudomonadota	Alphaproteobacteria	Rhodobacterales	Roseobacteraceae	Sulfitobacter donghicola
GCA_000715015	6170	Bacteria	Pseudomonadati	Pseudomonadota	Alphaproteobacteria	Sphingomonadales	Erythrobacteraceae	Erythrobacter longus
GCA_000722875	10275	Bacteria	Pseudomonadati	Pseudomonadota	Alphaproteobacteria	Sphingomonadales	Sphingomonadaceae	Sphingobium chlorophenolicum
GCA_000723165	21444	Bacteria	Pseudomonadati	Pseudomonadota	Betaproteobacteria	Burkholderiales	Oxalobacteraceae	Janthinobacterium agaricidamnosum
GCA_000723405	21401	Bacteria	Pseudomonadati	Pseudomonadota	Betaproteobacteria	Burkholderiales	Comamonadaceae	Hydrogenophaga intermedia
GCA_000730565	20202	Bacteria	Pseudomonadati	Pseudomonadota	Gammaproteobacteria	Pseudomonadales	Pseudomonadaceae	Pseudomonas fulva
GCA_000730645	11244	Bacteria	Pseudomonadati	Pseudomonadota	Gammaproteobacteria	Pseudomonadales	Pseudomonadaceae	Pseudomonas parafulva
GCA_000730685	14074	Bacteria	Pseudomonadati	Pseudomonadota	Gammaproteobacteria	Pasteurellales	Pasteurellaceae	Rodentibacter pneumotropicus
GCA_000731315	20973	Bacteria	Pseudomonadati	Pseudomonadota	Alphaproteobacteria	Hyphomicrobiales	Rhizobiaceae	Neorhizobium galegae
GCA_000731955	18472	Bacteria	Pseudomonadati	Pseudomonadota	Gammaproteobacteria	Oceanospirillales	Halomonadaceae	Halomonas zincidurans
GCA_000733935	13665	Bacteria	Pseudomonadati	Pseudomonadota	Gammaproteobacteria	Methylococcales	Methylococcaceae	Methylomarinum vadi
GCA_000734965	21227	Bacteria	Pseudomonadati	Pseudomonadota	Gammaproteobacteria	Enterobacterales	Enterobacteriaceae	Trabulsiella guamensis
GCA_000735355	1090	Bacteria	Pseudomonadati	Pseudomonadota	Gammaproteobacteria	Enterobacterales	Enterobacteriaceae	Buttiauxella agrestis
GCA_000735365	21070	Bacteria	Pseudomonadati	Pseudomonadota	Gammaproteobacteria	Enterobacterales	Enterobacteriaceae	Kluyvera ascorbata
GCA_000735435	7251	Bacteria	Pseudomonadati	Pseudomonadota	Gammaproteobacteria	Enterobacterales	Enterobacteriaceae	Raoultella planticola
GCA_000739935	20918	Bacteria	Pseudomonadati	Pseudomonadota	Alphaproteobacteria	Hyphomicrobiales	Rhizobiaceae	Rhizobium rubi
GCA_000740015	21185	Bacteria	Pseudomonadati	Pseudomonadota	Gammaproteobacteria	Vibrionales	Vibrionaceae	Vibrio diazotrophicus
GCA_000743055	1652	Bacteria	Pseudomonadati	Pseudomonadota	Gammaproteobacteria	Enterobacterales	Enterobacteriaceae	Salmonella enterica subsp. enterica
GCA_000743395	1239	Bacteria	Pseudomonadati	Pseudomonadota	Gammaproteobacteria	Enterobacterales	Yersiniaceae	Serratia marcescens
GCA_000743575	13427	Bacteria	Pseudomonadati	Pseudomonadota	Alphaproteobacteria	Hyphomicrobiales	Devosiaceae	Devosia riboflavina
GCA_000744415	31637	Bacteria	Pseudomonadati	Pseudomonadota	\"Zetaproteobacteria\"	Mariprofundales		Ghiorsea bivora
GCA_000746525	16553	Bacteria	Pseudomonadati	Pseudomonadota	Gammaproteobacteria	Pseudomonadales	Pseudomonadaceae	Pseudomonas alkylphenolica
GCA_000753795	30121	Bacteria	Pseudomonadati	Pseudomonadota	Gammaproteobacteria	Alteromonadales	Shewanellaceae	Shewanella mangrovi
GCA_000754095	30709	Bacteria	Pseudomonadati	Pseudomonadota	Gammaproteobacteria	Ectothiorhodospirales	Acidihalobacteraceae	Acidihalobacter prosperus
GCA_000757795	16405	Bacteria	Pseudomonadati	Pseudomonadota	Alphaproteobacteria	Hyphomicrobiales	Methylobacteriaceae	Methylobacterium oryzae
GCA_000759775	17328	Bacteria	Pseudomonadati	Pseudomonadota	Gammaproteobacteria	Enterobacterales	Enterobacteriaceae	Escherichia albertii
GCA_000759815	14073	Bacteria	Pseudomonadati	Pseudomonadota	Gammaproteobacteria	Enterobacterales	Enterobacteriaceae	Citrobacter rodentium
GCA_000760595	15062	Bacteria	Pseudomonadati	Pseudomonadota	Gammaproteobacteria	Moraxellales	Moraxellaceae	Acinetobacter soli
GCA_000763295	31222	Bacteria	Pseudomonadati	Pseudomonadota	Alphaproteobacteria	Rhodospirillales	Thalassospiraceae	Thalassospira australica
GCA_000763905	14014	Bacteria	Pseudomonadati	Pseudomonadota	Alphaproteobacteria	Rhodobacterales	Paracoccaceae	Paracoccus halophilus
GCA_000787635	10947	Bacteria	Pseudomonadati	Pseudomonadota	Alphaproteobacteria	Acetobacterales	Acetobacteraceae	Acetobacter tropicalis
GCA_000787715	7510	Bacteria	Pseudomonadati	Pseudomonadota	Alphaproteobacteria	Sphingomonadales	Sphingomonadaceae	Sphingomonas parapaucimobilis
GCA_000806415	14085	Bacteria	Pseudomonadati	Pseudomonadota	Gammaproteobacteria	Pseudomonadales	Pseudomonadaceae	Pseudomonas flexibilis
GCA_000812665	30530	Bacteria	Pseudomonadati	Pseudomonadota	Alphaproteobacteria	Rhodobacterales	Paracoccaceae	Halocynthiibacter arcticus
GCA_000817815	16517	Bacteria	Pseudomonadati	Pseudomonadota	Gammaproteobacteria	Vibrionales	Vibrionaceae	Vibrio owensii
GCA_000818395	17723	Bacteria	Pseudomonadati	Pseudomonadota	Betaproteobacteria	Burkholderiales	Oxalobacteraceae	Noviherbaspirillum autotrophicum
GCA_000819845	8355	Bacteria	Pseudomonadati	Pseudomonadota	Gammaproteobacteria	Aeromonadales	Aeromonadaceae	Aeromonas enteropelogenes
GCA_000819865	8238	Bacteria	Pseudomonadati	Pseudomonadota	Gammaproteobacteria	Aeromonadales	Aeromonadaceae	Aeromonas eucrenophila
GCA_000819955	8316	Bacteria	Pseudomonadati	Pseudomonadota	Gammaproteobacteria	Aeromonadales	Aeromonadaceae	Aeromonas jandaei
GCA_000819985	2385	Bacteria	Pseudomonadati	Pseudomonadota	Gammaproteobacteria	Aeromonadales	Aeromonadaceae	Aeromonas media
GCA_000820145	2139	Bacteria	Pseudomonadati	Pseudomonadota	Gammaproteobacteria	Aeromonadales	Aeromonadaceae	Aeromonas sobria
GCA_000820205	8315	Bacteria	Pseudomonadati	Pseudomonadota	Gammaproteobacteria	Aeromonadales	Aeromonadaceae	Aeromonas enteropelogenes
GCA_000820225	7375	Bacteria	Pseudomonadati	Pseudomonadota	Gammaproteobacteria	Aeromonadales	Aeromonadaceae	Aeromonas veronii
GCA_000820265	1043	Bacteria	Pseudomonadati	Pseudomonadota	Gammaproteobacteria	Aeromonadales	Aeromonadaceae	Aeromonas caviae
GCA_000820365	8354	Bacteria	Pseudomonadati	Pseudomonadota	Gammaproteobacteria	Aeromonadales	Aeromonadaceae	Aeromonas ichthiosmia
GCA_000828615	15507	Bacteria	Pseudomonadati	Pseudomonadota	Gammaproteobacteria	Chromatiales	Sedimenticolaceae	Thiolapillus brandeum
GCA_000829825	21281	Bacteria	Pseudomonadati	Pseudomonadota	Alphaproteobacteria	Rhodospirillales	Rhodospirillaceae	Magnetospirillum magnetotacticum
GCA_000830985	19398	Bacteria	Pseudomonadati	Pseudomonadota	Gammaproteobacteria	Pseudomonadales	Marinobacteraceae	Marinobacter similis
GCA_000836695	14017	Bacteria	Pseudomonadati	Pseudomonadota	Alphaproteobacteria	Rhodobacterales	Roseobacteraceae	Wenxinia marina
GCA_000953655	7563	Bacteria	Pseudomonadati	Pseudomonadota	Gammaproteobacteria	Legionellales	Legionellaceae	Legionella hackeliae
GCA_000959445	10562	Bacteria	Pseudomonadati	Pseudomonadota	Betaproteobacteria	Burkholderiales	Burkholderiaceae	Burkholderia vietnamiensis
GCA_000961515	21562	Bacteria	Pseudomonadati	Pseudomonadota	Betaproteobacteria	Burkholderiales	Burkholderiaceae	Paraburkholderia fungorum
GCA_000963695	32869	Bacteria	Pseudomonadati	Pseudomonadota	Gammaproteobacteria	Methylococcales	Methylococcaceae	Methylocucumis oryzae
GCA_000963925	11196	Bacteria	Pseudomonadati	Pseudomonadota	Alphaproteobacteria	Acetobacterales	Acetobacteraceae	Acetobacter cibinongensis
GCA_000963945	10948	Bacteria	Pseudomonadati	Pseudomonadota	Alphaproteobacteria	Acetobacterales	Acetobacteraceae	Acetobacter indonesiensis
GCA_000963965	11195	Bacteria	Pseudomonadati	Pseudomonadota	Alphaproteobacteria	Acetobacterales	Acetobacteraceae	Acetobacter orientalis
GCA_000964205	7639	Bacteria	Pseudomonadati	Pseudomonadota	Alphaproteobacteria	Acetobacterales	Acetobacteraceae	Acetobacter orleanensis
GCA_000964225	11197	Bacteria	Pseudomonadati	Pseudomonadota	Alphaproteobacteria	Acetobacterales	Acetobacteraceae	Acetobacter syzygii
GCA_000964365	10600	Bacteria	Pseudomonadati	Pseudomonadota	Alphaproteobacteria	Acetobacterales	Acetobacteraceae	Acidisphaera rubrifaciens
GCA_000964385	8796	Bacteria	Pseudomonadati	Pseudomonadota	Alphaproteobacteria	Acetobacterales	Acidocellaceae	Acidocella aminolytica
GCA_000964405	7643	Bacteria	Pseudomonadati	Pseudomonadota	Alphaproteobacteria	Acetobacterales	Acetobacteraceae	Novacetimonas hansenii
GCA_000964425	16936	Bacteria	Pseudomonadati	Pseudomonadota	Alphaproteobacteria	Acetobacterales	Acetobacteraceae	Komagataeibacter intermedius
GCA_000964465	12310	Bacteria	Pseudomonadati	Pseudomonadota	Alphaproteobacteria	Acetobacterales	Acetobacteraceae	Gluconobacter thailandicus
GCA_000964505	7664	Bacteria	Pseudomonadati	Pseudomonadota	Alphaproteobacteria	Acetobacterales	Acetobacteraceae	Komagataeibacter xylinus
GCA_000970345	10487	Bacteria	Pseudomonadati	Pseudomonadota	Betaproteobacteria	Burkholderiales	Burkholderiaceae	Robbsia andropogonis
GCA_000974685	18545	Bacteria	Pseudomonadati	Pseudomonadota	Betaproteobacteria	Nitrosomonadales	Gallionellaceae	Ferriphaselus amnicola
GCA_001005725	11454	Bacteria	Pseudomonadati	Pseudomonadota	Alphaproteobacteria	Sphingomonadales	Sphingomonadaceae	Sphingobium chungbukense
GCA_001006005	1242	Bacteria	Pseudomonadati	Pseudomonadota	Gammaproteobacteria	Enterobacterales	Yersiniaceae	Serratia fonticola
GCA_001008165	18865	Bacteria	Pseudomonadati	Pseudomonadota	Alphaproteobacteria	Sphingomonadales	Erythrobacteraceae	Croceibacterium atlanticum
GCA_001010355	21530	Bacteria	Pseudomonadati	Pseudomonadota	Gammaproteobacteria	Lysobacterales	Rhodanobacteraceae	Dyella japonica
GCA_001010925	15420	Bacteria	Pseudomonadati	Pseudomonadota	Alphaproteobacteria	Sphingomonadales	Erythrobacteraceae	Aurantiacibacter gangjinensis
GCA_001026905	19930	Bacteria	Pseudomonadati	Pseudomonadota	Alphaproteobacteria	Rhodospirillales	Kiloniellaceae	Kiloniella spongiae
GCA_001029445	18480	Bacteria	Pseudomonadati	Pseudomonadota	Gammaproteobacteria	Vibrionales	Vibrionaceae	Photobacterium aquae
GCA_001040945	21448	Bacteria	Pseudomonadati	Pseudomonadota	Betaproteobacteria	Burkholderiales	Oxalobacteraceae	Herbaspirillum seropedicae
GCA_001043175	14643	Bacteria	Pseudomonadati	Pseudomonadota	Gammaproteobacteria	Pseudomonadales	Marinobacteraceae	Marinobacter psychrophilus
GCA_001043875	30762	Bacteria	Pseudomonadati	Pseudomonadota	Alphaproteobacteria	Hyphomicrobiales	Methylobacteriaceae	Methylobacterium indicum
GCA_001043885	14648	Bacteria	Pseudomonadati	Pseudomonadota	Alphaproteobacteria	Hyphomicrobiales	Methylobacteriaceae	Methylobacterium platani
GCA_001043895	30761	Bacteria	Pseudomonadati	Pseudomonadota	Alphaproteobacteria	Hyphomicrobiales	Methylobacteriaceae	Methylobacterium indicum
GCA_001045685	5962	Bacteria	Pseudomonadati	Pseudomonadota	Gammaproteobacteria	Pseudomonadales	Pseudomonadaceae	Pseudomonas aeruginosa
GCA_001050155	30640	Bacteria	Pseudomonadati	Pseudomonadota	Alphaproteobacteria	Hyphomicrobiales	Phyllobacteriaceae	Nitratireductor soli
GCA_001086625	6119	Bacteria	Pseudomonadati	Pseudomonadota	Gammaproteobacteria	Pseudomonadales	Pseudomonadaceae	Pseudomonas aeruginosa
GCA_001187555	19198	Bacteria	Pseudomonadati	Pseudomonadota	Gammaproteobacteria	Cellvibrionales	Cellvibrionaceae	Gilvimarinus polysaccharolyticus
GCA_001189915	21424	Bacteria	Pseudomonadati	Pseudomonadota	Betaproteobacteria	Burkholderiales	Oxalobacteraceae	Herbaspirillum autotrophicum
GCA_001189955	21487	Bacteria	Pseudomonadati	Pseudomonadota	Betaproteobacteria	Burkholderiales	Oxalobacteraceae	Herbaspirillum chlorophenolicum
GCA_001269885	11939	Bacteria	Pseudomonadati	Pseudomonadota	Gammaproteobacteria	Pseudomonadales	Pseudomonadaceae	Pseudomonas kilonensis
GCA_001277235	16467	Bacteria	Pseudomonadati	Pseudomonadota	Gammaproteobacteria	Enterobacterales	Enterobacteriaceae	Cronobacter dublinensis subsp. dublinensis
GCA_001278715	30594	Bacteria	Pseudomonadati	Pseudomonadota	Gammaproteobacteria	Moraxellales	Moraxellaceae	Acinetobacter sp.
GCA_001281485	13815	Bacteria	Pseudomonadati	Pseudomonadota	Alphaproteobacteria	Sphingomonadales	Erythrobacteraceae	Altererythrobacter epoxidivorans
GCA_001293565	30117	Bacteria	Pseudomonadati	Pseudomonadota	Alphaproteobacteria	Hyphomicrobiales	Ahrensiaceae	Ahrensia marina
GCA_001294535	30764	Bacteria	Pseudomonadati	Pseudomonadota	Alphaproteobacteria	Rhodobacterales	Paracoccaceae	Cypionkella psychrotolerans
GCA_001307295	13904	Bacteria	Pseudomonadati	Pseudomonadota	Alphaproteobacteria	Sphingomonadales	Sphingomonadaceae	Sphingopyxis macrogoltabida
GCA_001310775	9942	Bacteria	Pseudomonadati	Pseudomonadota	Gammaproteobacteria	Lysobacterales	Lysobacteraceae	Stenotrophomonas pictorum
GCA_001310815	12308	Bacteria	Pseudomonadati	Pseudomonadota	Alphaproteobacteria	Hyphomicrobiales	Stappiaceae	Pseudovibrio denitrificans
GCA_001312005	16701	Bacteria	Pseudomonadati	Pseudomonadota	Gammaproteobacteria	Methylococcales	Methylococcaceae	Methylomonas koyamae
GCA_001312345	16910	Bacteria	Pseudomonadati	Pseudomonadota	Gammaproteobacteria	Methylococcales	Methylococcaceae	Methylogaea oryzae
GCA_001400815	2400	Bacteria	Pseudomonadati	Pseudomonadota	Gammaproteobacteria	Pseudomonadales	Pseudomonadaceae	Pseudomonas ficuserectae
GCA_001403795	14563	Bacteria	Pseudomonadati	Pseudomonadota	Alphaproteobacteria	Rhodobacterales	Roseobacteraceae	Jannaschia donghaensis
GCA_001408515	13035	Bacteria	Pseudomonadati	Pseudomonadota	Alphaproteobacteria	Rhodobacterales	Roseobacteraceae	Jannaschia seosinensis
GCA_001411805	5492	Bacteria	Pseudomonadati	Pseudomonadota	Betaproteobacteria	Burkholderiales	Burkholderiaceae	Burkholderia plantarii
GCA_001418005	14988	Bacteria	Pseudomonadati	Pseudomonadota	Alphaproteobacteria	Hyphomicrobiales	Chelatococcaceae	Chelatococcus sambhunathii
GCA_001418035	15969	Bacteria	Pseudomonadati	Pseudomonadota	Betaproteobacteria	Neisseriales	Chromobacteriaceae	Gulbenkiania indica
GCA_001418225	16851	Bacteria	Pseudomonadati	Pseudomonadota	Alphaproteobacteria	Hyphomicrobiales	Stappiaceae	Pannonibacter indicus
GCA_001418255	14806	Bacteria	Pseudomonadati	Pseudomonadota	Betaproteobacteria	Burkholderiales		Thiomonas bhubaneswarensis
GCA_001418345	19499	Bacteria	Pseudomonadati	Pseudomonadota	Gammaproteobacteria	Alteromonadales	Idiomarinaceae	Pseudidiomarina woesei
GCA_001431425	13311	Bacteria	Pseudomonadati	Pseudomonadota	Gammaproteobacteria	Lysobacterales	Lysobacteraceae	Stenotrophomonas nitritireducens
GCA_001431505	16244	Bacteria	Pseudomonadati	Pseudomonadota	Gammaproteobacteria	Lysobacterales	Lysobacteraceae	Stenotrophomonas daejeonensis
GCA_001431525	13256	Bacteria	Pseudomonadati	Pseudomonadota	Gammaproteobacteria	Lysobacterales	Lysobacteraceae	Stenotrophomonas koreensis
GCA_001431595	13310	Bacteria	Pseudomonadati	Pseudomonadota	Gammaproteobacteria	Lysobacterales	Lysobacteraceae	Stenotrophomonas acidaminiphila
GCA_001431625	13324	Bacteria	Pseudomonadati	Pseudomonadota	Gammaproteobacteria	Lysobacterales	Lysobacteraceae	Stenotrophomonas geniculata
GCA_001431645	16536	Bacteria	Pseudomonadati	Pseudomonadota	Gammaproteobacteria	Lysobacterales	Lysobacteraceae	Stenotrophomonas panacihumi
GCA_001439695	11942	Bacteria	Pseudomonadati	Pseudomonadota	Gammaproteobacteria	Pseudomonadales	Pseudomonadaceae	Pseudomonas veronii
GCA_001441535	17037	Bacteria	Pseudomonadati	Pseudomonadota	Alphaproteobacteria	Sphingomonadales	Erythrobacteraceae	Tsuneonella troitsensis
GCA_001442755	18007	Bacteria	Pseudomonadati	Pseudomonadota	Alphaproteobacteria	Hyphomicrobiales	Aurantimonadaceae	Aureimonas sp.
GCA_001457475	9659	Bacteria	Pseudomonadati	Pseudomonadota	Betaproteobacteria	Burkholderiales	Alcaligenaceae	Achromobacter xylosoxidans
GCA_001457655	33542	Bacteria	Pseudomonadati	Pseudomonadota	Gammaproteobacteria	Pasteurellales	Pasteurellaceae	Haemophilus influenzae
GCA_001458195	21234	Bacteria	Pseudomonadati	Pseudomonadota	Alphaproteobacteria	Rhodobacterales	Roseobacteraceae	Ruegeria atlantica
GCA_001461695	20967	Bacteria	Pseudomonadati	Pseudomonadota	Alphaproteobacteria	Hyphomicrobiales	Rhizobiaceae	Sinorhizobium fredii
GCA_001463905	14755	Bacteria	Pseudomonadati	Pseudomonadota	Alphaproteobacteria	Hyphomicrobiales	Aurantimonadaceae	Aureimonas frigidaquae
GCA_001465545	10565	Bacteria	Pseudomonadati	Pseudomonadota	Betaproteobacteria	Burkholderiales	Burkholderiaceae	Pandoraea norimbergensis
GCA_001467845	7566	Bacteria	Pseudomonadati	Pseudomonadota	Gammaproteobacteria	Legionellales	Legionellaceae	Tatlockia maceachernii
GCA_001468125	7565	Bacteria	Pseudomonadati	Pseudomonadota	Gammaproteobacteria	Legionellales	Legionellaceae	Legionella rubrilucens
GCA_001481395	7373	Bacteria	Pseudomonadati	Pseudomonadota	Gammaproteobacteria	Aeromonadales	Aeromonadaceae	Aeromonas schubertii
GCA_001482195	19229	Bacteria	Pseudomonadati	Pseudomonadota	Gammaproteobacteria	Lysobacterales	Lysobacteraceae	Luteimonas abyssi
GCA_001482405	19520	Bacteria	Pseudomonadati	Pseudomonadota	Alphaproteobacteria	Rhodobacterales	Roseobacteraceae	Ponticoccus marisrubri
GCA_001507545	19518	Bacteria	Pseudomonadati	Pseudomonadota	Alphaproteobacteria	Rhodobacterales	Roseobacteraceae	Ruegeria profundi
GCA_001507595	19519	Bacteria	Pseudomonadati	Pseudomonadota	Alphaproteobacteria	Rhodobacterales	Roseobacteraceae	Ruegeria marisrubri
GCA_001514515	1237	Bacteria	Pseudomonadati	Pseudomonadota	Gammaproteobacteria	Enterobacterales	Enterobacteriaceae	Lelliottia amnigena
GCA_001515505	1667	Bacteria	Pseudomonadati	Pseudomonadota	Gammaproteobacteria	Enterobacterales	Enterobacteriaceae	Leclercia adecarboxylata
GCA_001517305	18476	Bacteria	Pseudomonadati	Pseudomonadota	Gammaproteobacteria	Oceanospirillales	Oceanospirillaceae	Marinomonas fungiae
GCA_001517325	14801	Bacteria	Pseudomonadati	Pseudomonadota	Betaproteobacteria	Burkholderiales	Comamonadaceae	Comamonas thiooxydans
GCA_001517365	19170	Bacteria	Pseudomonadati	Pseudomonadota	Hydrogenophilia	Hydrogenophilales	Hydrogenophilaceae	Tepidiphilus thermophilus
GCA_001521715	6051	Bacteria	Pseudomonadati	Pseudomonadota	Gammaproteobacteria	Enterobacterales	Enterobacteriaceae	Enterobacter asburiae
GCA_001528745	30410	Bacteria	Pseudomonadati	Pseudomonadota	Gammaproteobacteria	Oceanospirillales	Oceanospirillaceae	Marinobacterium profundum
GCA_001542815	18006	Bacteria	Pseudomonadati	Pseudomonadota	Alphaproteobacteria	Hyphomicrobiales	Methylobacteriaceae	Methylobacterium sp.
GCA_001544455	11778	Bacteria	Pseudomonadati	Pseudomonadota	Betaproteobacteria	Burkholderiales	Burkholderiaceae	Caballeronia sordidicola
GCA_001547935	16456	Bacteria	Pseudomonadati	Pseudomonadota	Gammaproteobacteria	Vibrionales	Vibrionaceae	Vibrio tritonius
GCA_001547995	10569	Bacteria	Pseudomonadati	Pseudomonadota	Alphaproteobacteria	Acetobacterales	Acetobacteraceae	Asaia bogorensis
GCA_001550055	16261	Bacteria	Pseudomonadati	Pseudomonadota	Alphaproteobacteria	Kordiimonadales	Kordiimonadaceae	Kordiimonas lacus
GCA_001550065	30877	Bacteria	Pseudomonadati	Pseudomonadota	Alphaproteobacteria	Kordiimonadales	Kordiimonadaceae	Kordiimonas lipolytica
GCA_001550095	31095	Bacteria	Pseudomonadati	Pseudomonadota	Alphaproteobacteria	Rhodobacterales	Roseobacteraceae	Celeribacter ethanolicus
GCA_001550135	18891	Bacteria	Pseudomonadati	Pseudomonadota	Gammaproteobacteria	Alteromonadales	Pseudoalteromonadaceae	Pseudoalteromonas shioyasakiensis
GCA_001550155	17292	Bacteria	Pseudomonadati	Pseudomonadota	Gammaproteobacteria	Alteromonadales	Pseudoalteromonadaceae	Pseudoalteromonas arabiensis
GCA_001553955	17842	Bacteria	Pseudomonadati	Pseudomonadota	Gammaproteobacteria	Moraxellales	Moraxellaceae	Moraxella osloensis
GCA_001558255	1283	Bacteria	Pseudomonadati	Pseudomonadota	Gammaproteobacteria	Vibrionales	Vibrionaceae	Grimontia hollisae
GCA_001558415	1281	Bacteria	Pseudomonadati	Pseudomonadota	Gammaproteobacteria	Vibrionales	Vibrionaceae	Vibrio fluvialis
GCA_001558495	32818	Bacteria	Pseudomonadati	Pseudomonadota	Gammaproteobacteria	Vibrionales	Vibrionaceae	Vibrio parahaemolyticus
GCA_001571085	20675	Bacteria	Pseudomonadati	Pseudomonadota	Betaproteobacteria	Burkholderiales	Sphaerotilaceae	Azohydromonas lata
GCA_001571145	21413	Bacteria	Pseudomonadati	Pseudomonadota	Betaproteobacteria	Burkholderiales	Comamonadaceae	Hydrogenophaga flava
GCA_001571225	21412	Bacteria	Pseudomonadati	Pseudomonadota	Betaproteobacteria	Burkholderiales	Comamonadaceae	Hydrogenophaga palleronii
GCA_001571265	7582	Bacteria	Pseudomonadati	Pseudomonadota	Gammaproteobacteria	Enterobacterales	Enterobacteriaceae	Cedecea neteri
GCA_001571285	7580	Bacteria	Pseudomonadati	Pseudomonadota	Gammaproteobacteria	Enterobacterales	Enterobacteriaceae	Kluyvera cryocrescens
GCA_001571305	3704	Bacteria	Pseudomonadati	Pseudomonadota	Gammaproteobacteria	Enterobacterales	Erwiniaceae	Erwinia persicina
GCA_001580535	17273	Bacteria	Pseudomonadati	Pseudomonadota	Alphaproteobacteria	Acetobacterales	Acetobacteraceae	Acetobacter cerevisiae
GCA_001580545	19904	Bacteria	Pseudomonadati	Pseudomonadota	Betaproteobacteria	Burkholderiales	Burkholderiaceae	Paraburkholderia monticola
GCA_001580615	17274	Bacteria	Pseudomonadati	Pseudomonadota	Alphaproteobacteria	Acetobacterales	Acetobacteraceae	Acetobacter malorum
GCA_001581085	20384	Bacteria	Pseudomonadati	Pseudomonadota	Alphaproteobacteria	Acetobacterales	Acetobacteraceae	Acetobacter pasteurianus
GCA_001586255	30138	Bacteria	Pseudomonadati	Pseudomonadota	Gammaproteobacteria	Cellvibrionales	Spongiibacteraceae	Zhongshania aliphaticivorans
GCA_001590925	1244	Bacteria	Pseudomonadati	Pseudomonadota	Gammaproteobacteria	Enterobacterales	Yersiniaceae	Serratia plymuthica
GCA_001590945	1662	Bacteria	Pseudomonadati	Pseudomonadota	Gammaproteobacteria	Enterobacterales	Enterobacteriaceae	Klebsiella pneumoniae subsp. pneumoniae
GCA_001590985	13951	Bacteria	Pseudomonadati	Pseudomonadota	Alphaproteobacteria	Sphingomonadales	Sphingomonadaceae	Novosphingobium naphthalenivorans
GCA_001591005	7514	Bacteria	Pseudomonadati	Pseudomonadota	Alphaproteobacteria	Sphingomonadales	Sphingomonadaceae	Sphingomonas sanguinis
GCA_001591025	21668	Bacteria	Pseudomonadati	Pseudomonadota	Alphaproteobacteria	Sphingomonadales	Sphingomonadaceae	Sphingomonas soli
GCA_001591105	21190	Bacteria	Pseudomonadati	Pseudomonadota	Gammaproteobacteria	Vibrionales	Vibrionaceae	Vibrio nereis
GCA_001591165	20651	Bacteria	Pseudomonadati	Pseudomonadota	Betaproteobacteria	Rhodocyclales	Zoogloeaceae	Thauera butanivorans
GCA_001591345	18805	Bacteria	Pseudomonadati	Pseudomonadota	Betaproteobacteria	Burkholderiales	Comamonadaceae	Variovorax boronicumulans
GCA_001591365	20526	Bacteria	Pseudomonadati	Pseudomonadota	Betaproteobacteria	Burkholderiales	Comamonadaceae	Variovorax paradoxus
GCA_001592205	1477	Bacteria	Pseudomonadati	Pseudomonadota	Alphaproteobacteria	Caulobacterales	Caulobacteraceae	Brevundimonas vesicularis
GCA_001592265	15147	Bacteria	Pseudomonadati	Pseudomonadota	Betaproteobacteria	Burkholderiales	Comamonadaceae	Curvibacter delicatus
GCA_001592285	21410	Bacteria	Pseudomonadati	Pseudomonadota	Betaproteobacteria	Burkholderiales	Comamonadaceae	Hydrogenophaga pseudoflava
GCA_001592305	21411	Bacteria	Pseudomonadati	Pseudomonadota	Betaproteobacteria	Burkholderiales	Comamonadaceae	Hydrogenophaga taeniospiralis
GCA_001598255	21276	Bacteria	Pseudomonadati	Pseudomonadota	Betaproteobacteria	Burkholderiales	Sphaerotilaceae	Roseateles chitosanitabidus
GCA_001598275	21442	Bacteria	Pseudomonadati	Pseudomonadota	Gammaproteobacteria	Moraxellales	Moraxellaceae	Moraxella oblonga
GCA_001598295	6096	Bacteria	Pseudomonadati	Pseudomonadota	Gammaproteobacteria	Enterobacterales	Enterobacteriaceae	Raoultella ornithinolytica
GCA_001598335	20554	Bacteria	Pseudomonadati	Pseudomonadota	Alphaproteobacteria	Sphingomonadales	Sphingomonadaceae	Sphingobium abikonense
GCA_001598355	7508	Bacteria	Pseudomonadati	Pseudomonadota	Alphaproteobacteria	Sphingomonadales	Sphingomonadaceae	Novosphingobium capsulatum
GCA_001598375	7452	Bacteria	Pseudomonadati	Pseudomonadota	Alphaproteobacteria	Sphingomonadales	Sphingomonadaceae	Novosphingobium capsulatum
GCA_001598415	10193	Bacteria	Pseudomonadati	Pseudomonadota	Alphaproteobacteria	Sphingomonadales	Sphingomonadaceae	Sphingomonas mali
GCA_001598435	21727	Bacteria	Pseudomonadati	Pseudomonadota	Alphaproteobacteria	Sphingomonadales	Sphingomonadaceae	Sphingomonas pituitosa
GCA_001598475	1236	Bacteria	Pseudomonadati	Pseudomonadota	Gammaproteobacteria	Enterobacterales	Erwiniaceae	Pantoea agglomerans
GCA_001598555	21080	Bacteria	Pseudomonadati	Pseudomonadota	Alphaproteobacteria	Sphingomonadales	Sphingomonadaceae	Novosphingobium rosa
GCA_001598675	1240	Bacteria	Pseudomonadati	Pseudomonadota	Gammaproteobacteria	Enterobacterales	Yersiniaceae	Serratia rubidaea
GCA_001598695	1665	Bacteria	Pseudomonadati	Pseudomonadota	Gammaproteobacteria	Enterobacterales	Enterobacteriaceae	Klebsiella oxytoca
GCA_001598715	1663	Bacteria	Pseudomonadati	Pseudomonadota	Gammaproteobacteria	Enterobacterales	Enterobacteriaceae	Klebsiella pneumoniae subsp. ozaenae
GCA_001598755	11282	Bacteria	Pseudomonadati	Pseudomonadota	Betaproteobacteria	Burkholderiales	Burkholderiaceae	Cupriavidus necator
GCA_001598795	5833	Bacteria	Pseudomonadati	Pseudomonadota	Betaproteobacteria	Burkholderiales	Comamonadaceae	Delftia acidovorans
GCA_001598855	1234	Bacteria	Pseudomonadati	Pseudomonadota	Gammaproteobacteria	Enterobacterales	Enterobacteriaceae	Pluralibacter gergoviae
GCA_001610975	10195	Bacteria	Pseudomonadati	Pseudomonadota	Alphaproteobacteria	Sphingomonadales	Sphingomonadaceae	Sphingopyxis terrae subsp. terrae
GCA_001610995	10192	Bacteria	Pseudomonadati	Pseudomonadota	Alphaproteobacteria	Sphingomonadales	Sphingomonadaceae	Sphingopyxis macrogoltabida
GCA_001625655	21275	Bacteria	Pseudomonadati	Pseudomonadota	Gammaproteobacteria	Alteromonadales	Pseudoalteromonadaceae	Pseudoalteromonas luteoviolacea
GCA_001628715	31096	Bacteria	Pseudomonadati	Pseudomonadota	Alphaproteobacteria	Acetobacterales	Acetobacteraceae	Acetobacter oryzifermentans
GCA_001637285	11941	Bacteria	Pseudomonadati	Pseudomonadota	Gammaproteobacteria	Pseudomonadales	Pseudomonadaceae	Pseudomonas thivervalensis
GCA_001640105	31188	Bacteria	Pseudomonadati	Pseudomonadota	Betaproteobacteria	Burkholderiales	Comamonadaceae	Hydrogenophaga crassostreae
GCA_001642675	10833	Bacteria	Pseudomonadati	Pseudomonadota	Alphaproteobacteria	Hyphomicrobiales	Nitrobacteraceae	Bradyrhizobium diazoefficiens
GCA_001644015	19378	Bacteria	Pseudomonadati	Pseudomonadota	Gammaproteobacteria	Methylococcales	Methylococcaceae	Methylomonas lenta
GCA_001645125	19888	Bacteria	Pseudomonadati	Pseudomonadota	Betaproteobacteria	Burkholderiales	Burkholderiaceae	Paraburkholderia ginsengiterrae
GCA_001645135	19889	Bacteria	Pseudomonadati	Pseudomonadota	Betaproteobacteria	Burkholderiales	Burkholderiaceae	Paraburkholderia panaciterrae
GCA_001647025	19190	Bacteria	Pseudomonadati	Pseudomonadota	Gammaproteobacteria	Oceanospirillales	Endozoicomonadaceae	Endozoicomonas atrinae
GCA_001648355	34134	Bacteria	Pseudomonadati	Pseudomonadota	Betaproteobacteria	Neisseriales	Neisseriaceae	Eikenella longinqua
GCA_001648475	34133	Bacteria	Pseudomonadati	Pseudomonadota	Betaproteobacteria	Neisseriales	Neisseriaceae	Eikenella halliae
GCA_001649535	20922	Bacteria	Pseudomonadati	Pseudomonadota	Alphaproteobacteria	Hyphomicrobiales	Rhizobiaceae	Rhizobium radiobacter
GCA_001652445	31189	Bacteria	Pseudomonadati	Pseudomonadota	Gammaproteobacteria	Alteromonadales	Colwelliaceae	Thalassotalea crassostreae
GCA_001653135	31286	Bacteria	Pseudomonadati	Pseudomonadota	Gammaproteobacteria	Alteromonadales	Pseudoalteromonadaceae	Pseudoalteromonas neustonica
GCA_001654855	1670	Bacteria	Pseudomonadati	Pseudomonadota	Gammaproteobacteria	Enterobacterales	Morganellaceae	Cosenzaea myxofaciens
GCA_001654985	16938	Bacteria	Pseudomonadati	Pseudomonadota	Gammaproteobacteria	Enterobacterales	Enterobacteriaceae	Kluyvera georgiana
GCA_001661675	14846	Bacteria	Pseudomonadati	Pseudomonadota	Alphaproteobacteria	Sphingomonadales	Erythrobacteraceae	Croceicoccus marinus
GCA_001662305	14802	Bacteria	Pseudomonadati	Pseudomonadota	Gammaproteobacteria	Oceanospirillales	Halomonadaceae	Halomonas caseinilytica
GCA_001676655	31377	Bacteria	Pseudomonadati	Pseudomonadota	Gammaproteobacteria	Pseudomonadales	Perlucidibacaceae	Perlucidibaca aquatica
GCA_001687545	16345	Bacteria	Pseudomonadati	Pseudomonadota	Alphaproteobacteria	Sphingomonadales	Erythrobacteraceae	Paraurantiacibacter namhicola
GCA_001704115	31367	Bacteria	Pseudomonadati	Pseudomonadota	Gammaproteobacteria	Moraxellales	Moraxellaceae	Acinetobacter larvae
GCA_001707825	17855	Bacteria	Pseudomonadati	Pseudomonadota	Gammaproteobacteria	Vibrionales	Vibrionaceae	Veronia pacifica
GCA_001717955	30806	Bacteria	Pseudomonadati	Pseudomonadota	Alphaproteobacteria	Sphingomonadales	Sphingomonadaceae	Sphingomonas panacis
GCA_001720135	30229	Bacteria	Pseudomonadati	Pseudomonadota	Alphaproteobacteria	Hyphomicrobiales	Pleomorphomonadaceae	Methylobrevis pamukkalensis
GCA_001720165	31520	Bacteria	Pseudomonadati	Pseudomonadota	Gammaproteobacteria	Thiotrichales	Piscirickettsiaceae	Methylophaga muralis
GCA_001720485	21022	Bacteria	Pseudomonadati	Pseudomonadota	Gammaproteobacteria	Oceanospirillales	Halomonadaceae	Cobetia marina
GCA_001720585	14543	Bacteria	Pseudomonadati	Pseudomonadota	Alphaproteobacteria	Rhodobacterales	Paracoccaceae	Cereibacter johrii
GCA_001729765	8580	Bacteria	Pseudomonadati	Pseudomonadota	Gammaproteobacteria	Enterobacterales	Enterobacteriaceae	Enterobacter kobei
GCA_001750105	31875	Bacteria	Pseudomonadati	Pseudomonadota	Gammaproteobacteria	Cellvibrionales	Microbulbiferaceae	Microbulbifer aggregans
GCA_001753165	32253	Bacteria	Pseudomonadati	Pseudomonadota	Gammaproteobacteria	Ectothiorhodospirales	Acidihalobacteraceae	Acidihalobacter aeolianus
GCA_001753245	32255	Bacteria	Pseudomonadati	Pseudomonadota	Gammaproteobacteria	Ectothiorhodospirales	Acidihalobacteraceae	Acidihalobacter yilgarnensis
GCA_001766235	25076	Bacteria	Pseudomonadati	Pseudomonadota	Alphaproteobacteria	Acetobacterales	Acetobacteraceae	Acetobacter ascendens
GCA_001787335	11301	Bacteria	Pseudomonadati	Pseudomonadota	Alphaproteobacteria	Acetobacterales	Acetobacteraceae	Kozakia baliensis
GCA_001854125	31416	Bacteria	Pseudomonadati	Pseudomonadota	Gammaproteobacteria	Pseudomonadales	Marinobacteraceae	Marinobacter salinus
GCA_001854475	12483	Bacteria	Pseudomonadati	Pseudomonadota	Gammaproteobacteria	Alteromonadales	Pseudoalteromonadaceae	Pseudoalteromonas byunsanensis
GCA_001855555	31882	Bacteria	Pseudomonadati	Pseudomonadota	Betaproteobacteria	Neisseriales	Chromobacteriaceae	Chromobacterium sphagni
GCA_001870485	30466	Bacteria	Pseudomonadati	Pseudomonadota	Gammaproteobacteria	Aeromonadales	Aeromonadaceae	Oceanisphaera psychrotolerans
GCA_001886615	31415	Bacteria	Pseudomonadati	Pseudomonadota	Gammaproteobacteria	Oceanospirillales	Halomonadaceae	Halomonas aestuarii
GCA_001889025	31568	Bacteria	Pseudomonadati	Pseudomonadota	Alphaproteobacteria	Sphingomonadales	Sphingomonadaceae	Sphingorhabdus lutea
GCA_001895085	30585	Bacteria	Pseudomonadati	Pseudomonadota	\"Zetaproteobacteria\"	Mariprofundales	Mariprofundaceae	Mariprofundus micogutta
GCA_001895205	30011	Bacteria	Pseudomonadati	Pseudomonadota	Gammaproteobacteria	Vibrionales	Vibrionaceae	Vibrio injensis
GCA_001955695	31441	Bacteria	Pseudomonadati	Pseudomonadota	Betaproteobacteria	Burkholderiales	Comamonadaceae	Rhodoferax koreense
GCA_001971035	1233	Bacteria	Pseudomonadati	Pseudomonadota	Gammaproteobacteria	Enterobacterales	Enterobacteriaceae	Cronobacter sakazakii
GCA_001975725	32254	Bacteria	Pseudomonadati	Pseudomonadota	Gammaproteobacteria	Ectothiorhodospirales	Acidihalobacteraceae	Acidihalobacter ferrooxydans
GCA_001981305	11179	Bacteria	Pseudomonadati	Pseudomonadota	Gammaproteobacteria	Pseudomonadales	Marinobacteraceae	Marinobacter lutaoensis
GCA_001982605	31550	Bacteria	Pseudomonadati	Pseudomonadota	Gammaproteobacteria	Moraxellales	Moraxellaceae	Alkanindiges hydrocarboniclasticus
GCA_001982615	31275	Bacteria	Pseudomonadati	Pseudomonadota	Alphaproteobacteria	Acetobacterales	Roseomonadaceae	Pseudoroseomonas deserti
GCA_001989995	33359	Bacteria	Pseudomonadati	Pseudomonadota	Gammaproteobacteria	Vibrionales	Vibrionaceae	Vibrio anguillarum
GCA_001995985	19030	Bacteria	Pseudomonadati	Pseudomonadota	Gammaproteobacteria	Vibrionales	Vibrionaceae	Salinivibrio sharmensis
GCA_001996005	14472	Bacteria	Pseudomonadati	Pseudomonadota	Gammaproteobacteria	Vibrionales	Vibrionaceae	Salinivibrio siamensis
GCA_001996225	15096	Bacteria	Pseudomonadati	Pseudomonadota	Gammaproteobacteria	Vibrionales	Vibrionaceae	Salinivibrio proteolyticus
GCA_002006755	18424	Bacteria	Pseudomonadati	Pseudomonadota	Gammaproteobacteria	Cardiobacteriales	Ignatzschineriaceae	Wohlfahrtiimonas larvae
GCA_002008275	16209	Bacteria	Pseudomonadati	Pseudomonadota	Alphaproteobacteria	Hyphomicrobiales	Rhizobiaceae	Rhizobium pusense
GCA_002009015	17729	Bacteria	Pseudomonadati	Pseudomonadota	Gammaproteobacteria	Cellvibrionales	Microbulbiferaceae	Microbulbifer mangrovi
GCA_002017865	7819	Bacteria	Pseudomonadati	Pseudomonadota	Betaproteobacteria	Burkholderiales	Comamonadaceae	Rhodoferax fermentans
GCA_002019225	13362	Bacteria	Pseudomonadati	Pseudomonadota	Gammaproteobacteria	Lysobacterales	Lysobacteraceae	Xanthomonas cissicola
GCA_002027385	1224	Bacteria	Pseudomonadati	Pseudomonadota	Alphaproteobacteria	Rhodospirillales	Azospirillaceae	Azospirillum brasilense
GCA_002027545	20914	Bacteria	Pseudomonadati	Pseudomonadota	Gammaproteobacteria	Moraxellales	Moraxellaceae	Moraxella lacunata
GCA_002028405	20425	Bacteria	Pseudomonadati	Pseudomonadota	Betaproteobacteria	Burkholderiales		Thiomonas intermedia
GCA_002075795	21433	Bacteria	Pseudomonadati	Pseudomonadota	Gammaproteobacteria	Alteromonadales	Shewanellaceae	Shewanella japonica
GCA_002077135	17596	Bacteria	Pseudomonadati	Pseudomonadota	Gammaproteobacteria	Lysobacterales	Rhodanobacteraceae	Metallibacterium scheffleri
GCA_002081685	2433	Bacteria	Pseudomonadati	Pseudomonadota	Gammaproteobacteria	Pasteurellales	Pasteurellaceae	Actinobacillus suis
GCA_002091475	21734	Bacteria	Pseudomonadati	Pseudomonadota	Alphaproteobacteria	Sphingomonadales	Sphingomonadaceae	Sphingomonas azotifigens
GCA_002091575	21586	Bacteria	Pseudomonadati	Pseudomonadota	Gammaproteobacteria	Pseudomonadales	Pseudomonadaceae	Pseudomonas flavescens
GCA_002091675	3352	Bacteria	Pseudomonadati	Pseudomonadota	Gammaproteobacteria	Pseudomonadales	Pseudomonadaceae	Chryseomonas luteola
GCA_002091715	21628	Bacteria	Pseudomonadati	Pseudomonadota	Gammaproteobacteria	Pseudomonadales	Pseudomonadaceae	Pseudomonas migulae
GCA_002094875	19489	Bacteria	Pseudomonadati	Pseudomonadota	Alphaproteobacteria	Rhodobacterales	Paracoccaceae	Brevirhabdus pacifica
GCA_002115725	15447	Bacteria	Pseudomonadati	Pseudomonadota	Alphaproteobacteria	Rhodobacterales	Roseobacteraceae	Marivita cryptomonadis
GCA_002115745	18968	Bacteria	Pseudomonadati	Pseudomonadota	Alphaproteobacteria	Rhodospirillales	Thalassospiraceae	Thalassospira alkalitolerans
GCA_002115755	18969	Bacteria	Pseudomonadati	Pseudomonadota	Alphaproteobacteria	Rhodospirillales	Thalassospiraceae	Thalassospira mesophila
GCA_002150805	19193	Bacteria	Pseudomonadati	Pseudomonadota	Gammaproteobacteria	Oceanospirillales	Oceanospirillaceae	Oceanospirillum sanctuarii
GCA_002155145	16805	Bacteria	Pseudomonadati	Pseudomonadota	Gammaproteobacteria	Oceanospirillales	Halomonadaceae	Kushneria konosiri
GCA_002155655	20691	Bacteria	Pseudomonadati	Pseudomonadota	Alphaproteobacteria	Sphingomonadales	Erythrobacteraceae	Erythrobacter sanguineus
GCA_002155685	18338	Bacteria	Pseudomonadati	Pseudomonadota	Alphaproteobacteria	Sphingomonadales	Erythrobacteraceae	Erythrobacter colymbi
GCA_002157205	10873	Bacteria	Pseudomonadati	Pseudomonadota	Gammaproteobacteria	Oceanospirillales	Halomonadaceae	Kushneria marisflavi
GCA_002157735	31643	Bacteria	Pseudomonadati	Pseudomonadota	Gammaproteobacteria	Vibrionales	Vibrionaceae	Vibrio aphrogenes
GCA_002157875	32207	Bacteria	Pseudomonadati	Pseudomonadota	Gammaproteobacteria	Aeromonadales	Aeromonadaceae	Oceanisphaera avium
GCA_002158865	18194	Bacteria	Pseudomonadati	Pseudomonadota	Betaproteobacteria	Burkholderiales	Comamonadaceae	Comamonas serinivorans
GCA_002163585	8882	Bacteria	Pseudomonadati	Pseudomonadota	Gammaproteobacteria	Enterobacterales	Erwiniaceae	Tatumella citrea
GCA_002197815	11598	Bacteria	Pseudomonadati	Pseudomonadota	Gammaproteobacteria	Pseudomonadales	Pseudomonadaceae	Pseudomonas oleovorans subsp. oleovorans
GCA_002211205	19851	Bacteria	Pseudomonadati	Pseudomonadota	Alphaproteobacteria	Rhodobacterales	Roseobacteraceae	Alkalimicrobium pacificum
GCA_002211215	30230	Bacteria	Pseudomonadati	Pseudomonadota	Alphaproteobacteria	Rhodobacterales	Roseobacteraceae	Mameliella atlantica
GCA_002211225	30379	Bacteria	Pseudomonadati	Pseudomonadota	Alphaproteobacteria	Rhodobacterales	Roseobacteraceae	Ponticoccus lacteus
GCA_002211445	17722	Bacteria	Pseudomonadati	Pseudomonadota	Betaproteobacteria	Burkholderiales	Oxalobacteraceae	Noviherbaspirillum denitrificans
GCA_002213415	31754	Bacteria	Pseudomonadati	Pseudomonadota	Betaproteobacteria	Burkholderiales	Oxalobacteraceae	Herbaspirillum robiniae
GCA_002214645	30411	Bacteria	Pseudomonadati	Pseudomonadota	Betaproteobacteria	Burkholderiales	Comamonadaceae	Diaphorobacter nitroreducens
GCA_002224265	3725	Bacteria	Pseudomonadati	Pseudomonadota	Gammaproteobacteria	Vibrionales	Vibrionaceae	Vibrio vulnificus
GCA_002233755	32101	Bacteria	Pseudomonadati	Pseudomonadota	Gammaproteobacteria	Moraxellales	Moraxellaceae	Acinetobacter piscicola
GCA_002236105	16394	Bacteria	Pseudomonadati	Pseudomonadota	Gammaproteobacteria	Pseudomonadales	Pseudomonadaceae	Pseudomonas umsongensis
GCA_002237365	13380	Bacteria	Pseudomonadati	Pseudomonadota	Gammaproteobacteria	Aeromonadales	Aeromonadaceae	Zobellella denitrificans
GCA_002237445	16337	Bacteria	Pseudomonadati	Pseudomonadota	Betaproteobacteria	Neisseriales	Neisseriaceae	Neisseria sp.
GCA_002242685	21046	Bacteria	Pseudomonadati	Pseudomonadota	Gammaproteobacteria	Aeromonadales	Aeromonadaceae	Oceanimonas doudoroffii
GCA_002269345	32056	Bacteria	Pseudomonadati	Pseudomonadota	Alphaproteobacteria	Sphingomonadales	Erythrobacteraceae	Tsuneonella mangrovi
GCA_002278075	32303	Bacteria	Pseudomonadati	Pseudomonadota	Betaproteobacteria	Burkholderiales	Burkholderiaceae	Paraburkholderia aromaticivorans
GCA_002284575	21781	Bacteria	Pseudomonadati	Pseudomonadota	Alphaproteobacteria	Hyphomicrobiales	Phyllobacteriaceae	Mesorhizobium temperatum
GCA_002285435	30681	Bacteria	Pseudomonadati	Pseudomonadota	Alphaproteobacteria	Rhodobacterales	Roseobacteraceae	Actibacterium ureilyticum
GCA_002287355	30174	Bacteria	Pseudomonadati	Pseudomonadota	Gammaproteobacteria	Pseudomonadales	Marinobacteraceae	Tamilnaduibacter salinus
GCA_002291425	30407	Bacteria	Pseudomonadati	Pseudomonadota	Gammaproteobacteria	Enterobacterales	Enterobacteriaceae	Gibbsiella quercinecans
GCA_002310835	21038	Bacteria	Pseudomonadati	Pseudomonadota	Gammaproteobacteria	Alteromonadales	Pseudoalteromonadaceae	Pseudoalteromonas tetraodonis
GCA_002354895	34237	Bacteria	Pseudomonadati	Pseudomonadota	Betaproteobacteria	Rhodocyclales	Zoogloeaceae	Thauera sinicae
GCA_002355855	10874	Bacteria	Pseudomonadati	Pseudomonadota	Alphaproteobacteria	Sphingomonadales	Sphingomonadaceae	Sphingobium cloacae
GCA_002356555	39378	Bacteria	Pseudomonadati	Pseudomonadota	Gammaproteobacteria	Chromatiales	Halorhodospiraceae	Halorhodospira halochloris
GCA_002374835	17074	Bacteria	Pseudomonadati	Pseudomonadota	Alphaproteobacteria	Sphingomonadales	Sphingomonadaceae	Sphingomonas ginsenosidimutans
GCA_002374855	7370	Bacteria	Pseudomonadati	Pseudomonadota	Alphaproteobacteria	Sphingomonadales	Sphingomonadaceae	Sphingomonas adhaesiva
GCA_002407485	13529	Bacteria	Pseudomonadati	Pseudomonadota	Gammaproteobacteria	Aeromonadales	Aeromonadaceae	Zobellella denitrificans
GCA_002443155	20522	Bacteria	Pseudomonadati	Pseudomonadota	Betaproteobacteria	Burkholderiales	Alcaligenaceae	Alcaligenes faecalis subsp. faecalis
GCA_002504165	19384	Bacteria	Pseudomonadati	Pseudomonadota	Alphaproteobacteria	Rhodobacterales	Paracoccaceae	Pacificitalea manganoxidans
GCA_002514725	32104	Bacteria	Pseudomonadati	Pseudomonadota	Gammaproteobacteria	Pseudomonadales	Marinobacteraceae	Mangrovitalea sediminis
GCA_002723895	20268	Bacteria	Pseudomonadati	Pseudomonadota	Alphaproteobacteria	Acetobacterales	Acetobacteraceae	Acetobacter aceti
GCA_002723915	20271	Bacteria	Pseudomonadati	Pseudomonadota	Alphaproteobacteria	Acetobacterales	Acetobacteraceae	Gluconobacter albidus
GCA_002723935	25108	Bacteria	Pseudomonadati	Pseudomonadota	Alphaproteobacteria	Acetobacterales	Acetobacteraceae	Gluconobacter cerinus
GCA_002727065	32107	Bacteria	Pseudomonadati	Pseudomonadota	Alphaproteobacteria	Hyphomicrobiales	Notoacmeibacteraceae	Zhengella mangrovi
GCA_002740695	32378	Bacteria	Pseudomonadati	Pseudomonadota	Alphaproteobacteria	Emcibacterales	Emcibacteraceae	Paremcibacter congregatus
GCA_002760655	30074	Bacteria	Pseudomonadati	Pseudomonadota	Betaproteobacteria	Burkholderiales	Oxalobacteraceae	Mokoshia eurypsychrophila
GCA_002760665	30813	Bacteria	Pseudomonadati	Pseudomonadota	Betaproteobacteria	Burkholderiales	Oxalobacteraceae	Mokoshia psychrophila
GCA_002776695	18858	Bacteria	Pseudomonadati	Pseudomonadota	Alphaproteobacteria	Hyphomicrobiales	Nitrobacteraceae	Bradyrhizobium nitroreducens
GCA_002786285	19802	Bacteria	Pseudomonadati	Pseudomonadota	Alphaproteobacteria	Rhodobacterales	Paracoccaceae	Pseudooceanicola antarcticus
GCA_002795865	21815	Bacteria	Pseudomonadati	Pseudomonadota	Alphaproteobacteria	Sphingomonadales	Erythrobacteraceae	Qipengyuania seohaensis
GCA_002797435	11456	Bacteria	Pseudomonadati	Pseudomonadota	Alphaproteobacteria	Sphingomonadales	Sphingomonadaceae	Sphingomonas koreensis
GCA_002797475	32458	Bacteria	Pseudomonadati	Pseudomonadota	Gammaproteobacteria	Pseudomonadales	Pseudomonadaceae	Pseudomonas pyomelaninifaciens
GCA_002797575	32562	Bacteria	Pseudomonadati	Pseudomonadota	Betaproteobacteria	Burkholderiales	Burkholderiaceae	Polynucleobacter brandtiae
GCA_002797915	14564	Bacteria	Pseudomonadati	Pseudomonadota	Alphaproteobacteria	Rhodobacterales	Paracoccaceae	Yoonia maricola
GCA_002806685	32579	Bacteria	Pseudomonadati	Pseudomonadota	Gammaproteobacteria	Pseudomonadales	Pseudomonadaceae	Pseudomonas qingdaonensis
GCA_002811245	19265	Bacteria	Pseudomonadati	Pseudomonadota	Gammaproteobacteria	Vibrionales	Vibrionaceae	Vibrio salilacus
GCA_002813445	21583	Bacteria	Pseudomonadati	Pseudomonadota	Gammaproteobacteria	Pseudomonadales	Pseudomonadaceae	Pseudomonas tolaasii
GCA_002835605	31306	Bacteria	Pseudomonadati	Pseudomonadota	Gammaproteobacteria	Pseudomonadales	Pseudomonadaceae	Pseudomonas pharmafabricae
GCA_002836995	32077	Bacteria	Pseudomonadati	Pseudomonadota	Gammaproteobacteria	Alteromonadales	Shewanellaceae	Shewanella upenei
GCA_002838765	30232	Bacteria	Pseudomonadati	Pseudomonadota	Gammaproteobacteria	Kangiellales	Kangiellaceae	Kangiella profundi
GCA_002844235	18746	Bacteria	Pseudomonadati	Pseudomonadota	Alphaproteobacteria	Rhodospirillales	Thalassospiraceae	Thalassospira povalilytica
GCA_002847305	33289	Bacteria	Pseudomonadati	Pseudomonadota	Alphaproteobacteria	Rhodobacterales	Paracoccaceae	Paracoccus tegillarcae
GCA_002860325	32051	Bacteria	Pseudomonadati	Pseudomonadota	Alphaproteobacteria	Rhodobacterales	Paracoccaceae	Amylibacter lutimaris
GCA_002863865	31835	Bacteria	Pseudomonadati	Pseudomonadota	Gammaproteobacteria	Oceanospirillales	Ketobacteraceae	Ketobacter alkanivorans
GCA_002879635	30202	Bacteria	Pseudomonadati	Pseudomonadota	Gammaproteobacteria	Oceanospirillales	Halomonadaceae	Halomonas urumqiensis
GCA_002900975	17277	Bacteria	Pseudomonadati	Pseudomonadota	Alphaproteobacteria	Rhodobacterales	Paracoccaceae	Tabrizicola aquatica
GCA_002915175	20915	Bacteria	Pseudomonadati	Pseudomonadota	Alphaproteobacteria	Hyphomicrobiales	Rhizobiaceae	Agrobacterium rosae
GCA_002917095	18070	Bacteria	Pseudomonadati	Pseudomonadota	Betaproteobacteria	Burkholderiales	Burkholderiaceae	Paraburkholderia eburnea
GCA_002917925	31541	Bacteria	Pseudomonadati	Pseudomonadota	Alphaproteobacteria	Rhodobacterales	Roseobacteraceae	Roseovarius confluentis
GCA_002930615	19651	Bacteria	Pseudomonadati	Pseudomonadota	Betaproteobacteria	Burkholderiales	Sphaerotilaceae	Caldimonas caldifontis
GCA_002930645	32268	Bacteria	Pseudomonadati	Pseudomonadota	Gammaproteobacteria	Nevskiales	Nevskiaceae	Solimonas fluminis
GCA_002943415	32266	Bacteria	Pseudomonadati	Pseudomonadota	Gammaproteobacteria	Moraxellales	Moraxellaceae	Amnimonas aquatica
GCA_002954725	21184	Bacteria	Pseudomonadati	Pseudomonadota	Gammaproteobacteria	Vibrionales	Vibrionaceae	Photobacterium phosphoreum
GCA_002980595	12706	Bacteria	Pseudomonadati	Pseudomonadota	Betaproteobacteria	Burkholderiales	Comamonadaceae	Malikia granosa
GCA_002980625	21400	Bacteria	Pseudomonadati	Pseudomonadota	Betaproteobacteria	Burkholderiales	Comamonadaceae	Malikia spinosa
GCA_002993325	30236	Bacteria	Pseudomonadati	Pseudomonadota	Gammaproteobacteria	Alteromonadales		Alteromonas gracilis
GCA_002995515	21280	Bacteria	Pseudomonadati	Pseudomonadota	Alphaproteobacteria	Rhodospirillales	Rhodospirillaceae	Magnetospirillum gryphiswaldense
GCA_003003095	16214	Bacteria	Pseudomonadati	Pseudomonadota	Alphaproteobacteria	Rhodobacterales	Roseobacteraceae	Hasllibacter halocynthiae
GCA_003003255	18872	Bacteria	Pseudomonadati	Pseudomonadota	Alphaproteobacteria	Rhodobacterales	Roseobacteraceae	Pseudoruegeria haliotis
GCA_003003285	19807	Bacteria	Pseudomonadati	Pseudomonadota	Alphaproteobacteria	Rhodobacterales	Paracoccaceae	Yoonia maritima
GCA_003004785	32501	Bacteria	Pseudomonadati	Pseudomonadota	Alphaproteobacteria	Hyphomicrobiales	Alsobacteraceae	Alsobacter soli
GCA_003007685	30472	Bacteria	Pseudomonadati	Pseudomonadota	Gammaproteobacteria	Pseudomonadales	Marinobacteraceae	Marinobacter halophilus
GCA_003008515	31612	Bacteria	Pseudomonadati	Pseudomonadota	Alphaproteobacteria	Hyphomicrobiales	Phreatobacteraceae	Phreatobacter cathodiphilus
GCA_003011895	30271	Bacteria	Pseudomonadati	Pseudomonadota	Betaproteobacteria	Burkholderiales	Oxalobacteraceae	Mokoshia glaciei
GCA_003012705	19897	Bacteria	Pseudomonadati	Pseudomonadota	Alphaproteobacteria	Hyphomicrobiales	Phyllobacteriaceae	Mesorhizobium soli
GCA_003012795	13381	Bacteria	Pseudomonadati	Pseudomonadota	Gammaproteobacteria	Aeromonadales	Aeromonadaceae	Zobellella taiwanensis
GCA_003014475	30900	Bacteria	Pseudomonadati	Pseudomonadota	Alphaproteobacteria	Rhodobacterales	Roseobacteraceae	Shimia abyssi
GCA_003015185	31634	Bacteria	Pseudomonadati	Pseudomonadota	Gammaproteobacteria	Lysobacterales	Rhodanobacteraceae	Ahniella affigens
GCA_003024235	32091	Bacteria	Pseudomonadati	Pseudomonadota	Gammaproteobacteria	Lysobacterales	Lysobacteraceae	Arenimonas caeni
GCA_003025555	13586	Bacteria	Pseudomonadati	Pseudomonadota	Gammaproteobacteria	Vibrionales	Vibrionaceae	Photobacterium lutimaris
GCA_003025595	12487	Bacteria	Pseudomonadati	Pseudomonadota	Gammaproteobacteria	Vibrionales	Vibrionaceae	Photobacterium ganghwense
GCA_003025615	12947	Bacteria	Pseudomonadati	Pseudomonadota	Gammaproteobacteria	Vibrionales	Vibrionaceae	Photobacterium frigidiphilum
GCA_003034985	14338	Bacteria	Pseudomonadati	Pseudomonadota	Alphaproteobacteria	Rhodobacterales	Paracoccaceae	Cereibacter changlensis
GCA_003046475	20847	Bacteria	Pseudomonadati	Pseudomonadota	Alphaproteobacteria	Hyphomicrobiales	Rhizobiaceae	Mycoplana dimorpha
GCA_003046545	13589	Bacteria	Pseudomonadati	Pseudomonadota	Alphaproteobacteria	Rhodobacterales	Paracoccaceae	Rhodovulum imhoffii
GCA_003049725	32358	Bacteria	Pseudomonadati	Pseudomonadota	Gammaproteobacteria	Aeromonadales	Aeromonadaceae	Oceanimonas marisflavi
GCA_003050905	9340	Bacteria	Pseudomonadati	Pseudomonadota	Alphaproteobacteria	Rhodobacterales	Paracoccaceae	Cereibacter azotoformans
GCA_003052605	14246	Bacteria	Pseudomonadati	Pseudomonadota	Gammaproteobacteria	Pseudomonadales	Pseudomonadaceae	Pseudomonas indoloxydans
GCA_003054175	18866	Bacteria	Pseudomonadati	Pseudomonadota	Alphaproteobacteria	Rhodobacterales	Paracoccaceae	Allosediminivita pacifica
GCA_003054325	21792	Bacteria	Pseudomonadati	Pseudomonadota	Alphaproteobacteria	Rhodobacterales	Roseobacteraceae	Sulfitobacter mediterraneus
GCA_003056335	32637	Bacteria	Pseudomonadati	Pseudomonadota	Alphaproteobacteria	Rhodobacterales	Paracoccaceae	Paracoccus indicus
GCA_003056345	18935	Bacteria	Pseudomonadati	Pseudomonadota	Alphaproteobacteria	Hyphomicrobiales	Devosiaceae	Devosia submarina
GCA_003056355	32509	Bacteria	Pseudomonadati	Pseudomonadota	Alphaproteobacteria	Hyphomicrobiales	Devosiaceae	Devosia naphthalenivorans
GCA_003056405	32636	Bacteria	Pseudomonadati	Pseudomonadota	Alphaproteobacteria	Hyphomicrobiales	Devosiaceae	Devosia indica
GCA_003058325	32670	Bacteria	Pseudomonadati	Pseudomonadota	Alphaproteobacteria	Hyphomicrobiales	Methylobacteriaceae	Methylobacterium currus
GCA_003072645	32096	Bacteria	Pseudomonadati	Pseudomonadota	Gammaproteobacteria	Aeromonadales	Aeromonadaceae	Dongshaea marina
GCA_003075035	32359	Bacteria	Pseudomonadati	Pseudomonadota	Gammaproteobacteria	Aeromonadales	Aeromonadaceae	Zobellella maritima
GCA_003129605	32612	Bacteria	Pseudomonadati	Pseudomonadota	Alphaproteobacteria	Maricaulales	Maricaulaceae	Hyphobacterium indicum
GCA_003144475	1668	Bacteria	Pseudomonadati	Pseudomonadota	Gammaproteobacteria	Enterobacterales	Morganellaceae	Proteus hauseri
GCA_003144495	30699	Bacteria	Pseudomonadati	Pseudomonadota	Gammaproteobacteria	Enterobacterales	Morganellaceae	Proteus terrae subsp. cibarius
GCA_003148495	21464	Bacteria	Pseudomonadati	Pseudomonadota	Alphaproteobacteria	Hyphomicrobiales	Phyllobacteriaceae	Mesorhizobium loti
GCA_003148585	20442	Bacteria	Pseudomonadati	Pseudomonadota	Gammaproteobacteria	Moraxellales	Moraxellaceae	Psychrobacter immobilis
GCA_003149475	32050	Bacteria	Pseudomonadati	Pseudomonadota	Alphaproteobacteria	Hyphomicrobiales	Ahrensiaceae	Oceaniradius stylonematis
GCA_003149535	32785	Bacteria	Pseudomonadati	Pseudomonadota	Alphaproteobacteria	Hyphomicrobiales	Brucellaceae	Falsochrobactrum shanghaiense
GCA_003151135	32025	Bacteria	Pseudomonadati	Pseudomonadota	Gammaproteobacteria	Nevskiales	Salinisphaeraceae	Abyssibacter profundi
GCA_003171655	32714	Bacteria	Pseudomonadati	Pseudomonadota	Alphaproteobacteria	Sphingomonadales	Sphingomonadaceae	Sphingosinithalassobacter portus
GCA_003172875	18388	Bacteria	Pseudomonadati	Pseudomonadota	Gammaproteobacteria	Thiotrichales	Thiotrichaceae	Leucothrix pacifica
GCA_003173035	32263	Bacteria	Pseudomonadati	Pseudomonadota	Alphaproteobacteria	Rhodospirillales	Zavarziniaceae	Zavarzinia aquatilis
GCA_003201205	17607	Bacteria	Pseudomonadati	Pseudomonadota	Gammaproteobacteria	Nevskiales	Nevskiaceae	Sinimarinibacterium flocculans
GCA_003201315	1651	Bacteria	Pseudomonadati	Pseudomonadota	Gammaproteobacteria	Enterobacterales	Enterobacteriaceae	Salmonella enterica subsp. enterica
GCA_003201955	12333	Bacteria	Pseudomonadati	Pseudomonadota	Alphaproteobacteria	Sphingomonadales	Sphingomonadaceae	Blastomonas natatoria
GCA_003205515	32715	Bacteria	Pseudomonadati	Pseudomonadota	Alphaproteobacteria	Rhodobacterales	Paracoccaceae	Litorivita pollutaquae
GCA_003206615	30412	Bacteria	Pseudomonadati	Pseudomonadota	Gammaproteobacteria	Oceanospirillales	Halomonadaceae	Salinicola acroporae
GCA_003206715	18795	Bacteria	Pseudomonadati	Pseudomonadota	Gammaproteobacteria	Oceanospirillales	Halomonadaceae	Salinicola peritrichatus
GCA_003207795	25120	Bacteria	Pseudomonadati	Pseudomonadota	Alphaproteobacteria	Acetobacterales	Acetobacteraceae	Komagataeibacter nataicola
GCA_003207815	16937	Bacteria	Pseudomonadati	Pseudomonadota	Alphaproteobacteria	Acetobacterales	Acetobacteraceae	Komagataeibacter oboediens
GCA_003207825	25121	Bacteria	Pseudomonadati	Pseudomonadota	Alphaproteobacteria	Acetobacterales	Acetobacteraceae	Komagataeibacter saccharivorans
GCA_003207855	17122	Bacteria	Pseudomonadati	Pseudomonadota	Alphaproteobacteria	Acetobacterales	Acetobacteraceae	Komagataeibacter rhaeticus
GCA_003207865	9730	Bacteria	Pseudomonadati	Pseudomonadota	Alphaproteobacteria	Acetobacterales	Acetobacteraceae	Komagataeibacter sucrofermentans
GCA_003207895	17123	Bacteria	Pseudomonadati	Pseudomonadota	Alphaproteobacteria	Acetobacterales	Acetobacteraceae	Komagataeibacter swingsii
GCA_003207915	7644	Bacteria	Pseudomonadati	Pseudomonadota	Alphaproteobacteria	Acetobacterales	Acetobacteraceae	Komagataeibacter xylinus
GCA_003217325	11668	Bacteria	Pseudomonadati	Pseudomonadota	Alphaproteobacteria	Hyphomicrobiales	Nitrobacteraceae	Rhodopseudomonas faecalis
GCA_003231275	32907	Bacteria	Pseudomonadati	Pseudomonadota	Gammaproteobacteria	Pseudomonadales	Pseudomonadaceae	Pseudomonas huaxiensis
GCA_003231305	32906	Bacteria	Pseudomonadati	Pseudomonadota	Gammaproteobacteria	Pseudomonadales	Pseudomonadaceae	Pseudomonas sichuanensis
GCA_003236175	31190	Bacteria	Pseudomonadati	Pseudomonadota	Gammaproteobacteria	Pasteurellales	Pasteurellaceae	Mucibacter soli
GCA_003244875	32102	Bacteria	Pseudomonadati	Pseudomonadota	Gammaproteobacteria	Lysobacterales	Lysobacteraceae	Stenotrophomonas sepilia
GCA_003254295	21090	Bacteria	Pseudomonadati	Pseudomonadota	Alphaproteobacteria	Rhodobacterales	Paracoccaceae	Rhodobacter capsulatus
GCA_003258855	14934	Bacteria	Pseudomonadati	Pseudomonadota	Alphaproteobacteria	Hyphomicrobiales	Hyphomicrobiaceae	Rhodoplanes piscinae
GCA_003258945	32945	Bacteria	Pseudomonadati	Pseudomonadota	Alphaproteobacteria	Acetobacterales	Roseomonadaceae	Roseicella frigidaeris
GCA_003259225	14976	Bacteria	Pseudomonadati	Pseudomonadota	Gammaproteobacteria	Oceanospirillales	Oceanospirillaceae	Marinomonas arctica
GCA_003261575	32905	Bacteria	Pseudomonadati	Pseudomonadota	Gammaproteobacteria	Enterobacterales	Enterobacteriaceae	Klebsiella huaxiensis
GCA_003311635	31140	Bacteria	Pseudomonadati	Pseudomonadota	Alphaproteobacteria	Acetobacterales	Acetobacteraceae	Novacetimonas cocois
GCA_003315195	32440	Bacteria	Pseudomonadati	Pseudomonadota	Betaproteobacteria	Burkholderiales	Sutterellaceae	Sutterella wadsworthensis
GCA_003315235	33543	Bacteria	Pseudomonadati	Pseudomonadota	Betaproteobacteria	Neisseriales	Neisseriaceae	Neisseria gonorrhoeae
GCA_003315245	16153	Bacteria	Pseudomonadati	Pseudomonadota	Gammaproteobacteria	Arenicellales	Arenicellaceae	Arenicella xantha
GCA_003325475	31884	Bacteria	Pseudomonadati	Pseudomonadota	Betaproteobacteria	Neisseriales	Chromobacteriaceae	Chromobacterium phragmitis
GCA_003333315	17358	Bacteria	Pseudomonadati	Pseudomonadota	Gammaproteobacteria	Acidiferrobacterales	Acidiferrobacteraceae	Acidiferrobacter thiooxydans
GCA_003336705	11547	Bacteria	Pseudomonadati	Pseudomonadota	Gammaproteobacteria	Pseudomonadales	Marinobacteraceae	Marinobacter litoralis
GCA_003337735	15568	Bacteria	Pseudomonadati	Pseudomonadota	Gammaproteobacteria	Ectothiorhodospirales	Ectothiorhodospiraceae	Thioalbus denitrificans
GCA_003339525	32722	Bacteria	Pseudomonadati	Pseudomonadota	Betaproteobacteria	Burkholderiales	Burkholderiaceae	Ephemeroptericola cinctiostellae
GCA_003344785	31873	Bacteria	Pseudomonadati	Pseudomonadota	Alphaproteobacteria	Rhodobacterales	Roseobacteraceae	Thalassococcus profundi
GCA_003350205	20846	Bacteria	Pseudomonadati	Pseudomonadota	Alphaproteobacteria	Caulobacterales	Caulobacteraceae	Brevundimonas bullata
GCA_003350405	17840	Bacteria	Pseudomonadati	Pseudomonadota	Alphaproteobacteria	Acetobacterales	Acetobacteraceae	Gluconacetobacter liquefaciens
GCA_003352785	31186	Bacteria	Pseudomonadati	Pseudomonadota	Gammaproteobacteria	Lysobacterales	Lysobacteraceae	Xylella taiwanensis
GCA_003353055	32674	Bacteria	Pseudomonadati	Pseudomonadota	Betaproteobacteria	Burkholderiales	Burkholderiaceae	Cupriavidus lacunae
GCA_003353175	32721	Bacteria	Pseudomonadati	Pseudomonadota	Betaproteobacteria	Burkholderiales	Burkholderiaceae	Paraburkholderia lacunae
GCA_003362755	32821	Bacteria	Pseudomonadati	Pseudomonadota	Gammaproteobacteria	Oceanospirillales	Oceanospirillaceae	Marinomonas piezotolerans
GCA_003363485	12323	Bacteria	Pseudomonadati	Pseudomonadota	Gammaproteobacteria	Pseudomonadales	Marinobacteraceae	Marinobacter flavimaris
GCA_003367235	32855	Bacteria	Pseudomonadati	Pseudomonadota	Alphaproteobacteria	Sphingomonadales	Sphingomonadaceae	Sphingorhabdus pulchriflava
GCA_003385775	15549	Bacteria	Pseudomonadati	Pseudomonadota	Alphaproteobacteria	Sphingomonadales	Sphingomonadaceae	Parasphingopyxis lamellibrachiae
GCA_003385845	19369	Bacteria	Pseudomonadati	Pseudomonadota	Gammaproteobacteria	Oceanospirillales	Halomonadaceae	Kushneria indalinina
GCA_003387045	20754	Bacteria	Pseudomonadati	Pseudomonadota	Alphaproteobacteria	Rhodobacterales	Paracoccaceae	Paracoccus versutus
GCA_003402515	33429	Bacteria	Pseudomonadati	Pseudomonadota	Gammaproteobacteria	Pseudomonadales	Pseudomonadaceae	Pseudomonas citronellolis
GCA_003402575	32464	Bacteria	Pseudomonadati	Pseudomonadota	Betaproteobacteria	Burkholderiales	Sutterellaceae	Mesosutterella multiformis
GCA_003431825	30467	Bacteria	Pseudomonadati	Pseudomonadota	Alphaproteobacteria	Sphingomonadales	Sphingomonadaceae	Blastomonas fulva
GCA_003544895	31874	Bacteria	Pseudomonadati	Pseudomonadota	Alphaproteobacteria	Rhodobacterales	Paracoccaceae	Profundibacter amoris
GCA_003545815	30463	Bacteria	Pseudomonadati	Pseudomonadota	Betaproteobacteria	Burkholderiales	Alcaligenaceae	Pusillimonas caeni
GCA_003546465	5964	Bacteria	Pseudomonadati	Pseudomonadota	Betaproteobacteria	Burkholderiales	Burkholderiaceae	Burkholderia cepacia
GCA_003568965	21271	Bacteria	Pseudomonadati	Pseudomonadota	Gammaproteobacteria	Vibrionales	Vibrionaceae	Vibrio halioticoli
GCA_003568985	21522	Bacteria	Pseudomonadati	Pseudomonadota	Gammaproteobacteria	Vibrionales	Vibrionaceae	Vibrio ezurae
GCA_003569005	21480	Bacteria	Pseudomonadati	Pseudomonadota	Gammaproteobacteria	Vibrionales	Vibrionaceae	Vibrio superstes
GCA_003570715	32828	Bacteria	Pseudomonadati	Pseudomonadota	Alphaproteobacteria	Rhodobacterales	Paracoccaceae	Gemmobacter lutimaris
GCA_003583725	32377	Bacteria	Pseudomonadati	Pseudomonadota	Alphaproteobacteria	Sphingomonadales	Sphingomonadaceae	Sphingomonas edaphi
GCA_003591655	32762	Bacteria	Pseudomonadati	Pseudomonadota	Alphaproteobacteria	Sphingomonadales	Sphingomonadaceae	Sphingobium terrigena
GCA_003594815	15119	Bacteria	Pseudomonadati	Pseudomonadota	Alphaproteobacteria	Rhodobacterales	Paracoccaceae	Paracoccus aestuarii
GCA_003597125	31866	Bacteria	Pseudomonadati	Pseudomonadota	Gammaproteobacteria	Oceanospirillales	Alcanivoracaceae	Alcanivorax profundi
GCA_003605645	32692	Bacteria	Pseudomonadati	Pseudomonadota	Gammaproteobacteria	Vibrionales	Vibrionaceae	Vibrio sinensis
GCA_003606205	19646	Bacteria	Pseudomonadati	Pseudomonadota	Gammaproteobacteria	Enterobacterales	Enterobacteriaceae	Enterobacter mori
GCA_003609995	32470	Bacteria	Pseudomonadati	Pseudomonadota	Betaproteobacteria	Burkholderiales	Sutterellaceae	Sutterella megalosphaeroides
GCA_003610015	21091	Bacteria	Pseudomonadati	Pseudomonadota	Gammaproteobacteria	Oceanospirillales	Halomonadaceae	Zymobacter palmae
GCA_003610455	21791	Bacteria	Pseudomonadati	Pseudomonadota	Alphaproteobacteria	Rhodobacterales	Roseobacteraceae	Sulfitobacter guttiformis
GCA_003614885	30852	Bacteria	Pseudomonadati	Pseudomonadota	Gammaproteobacteria	Vibrionales	Vibrionaceae	Photobacterium salinisoli
GCA_003634045	21108	Bacteria	Pseudomonadati	Pseudomonadota	Alphaproteobacteria	Maricaulales	Maricaulaceae	Maricaulis maris
GCA_003634215	13185	Bacteria	Pseudomonadati	Pseudomonadota	Alphaproteobacteria	Sphingomonadales	Sphingosinicellaceae	Sphingosinicella microcystinivorans
GCA_003634235	3958	Bacteria	Pseudomonadati	Pseudomonadota	Gammaproteobacteria	Enterobacterales	Enterobacteriaceae	Yokenella regensburgei
GCA_003640395	32830	Bacteria	Pseudomonadati	Pseudomonadota	Gammaproteobacteria	Pseudomonadales	Pseudomonadaceae	Stutzerimonas urumqiensis
GCA_003664645	33509	Bacteria	Pseudomonadati	Pseudomonadota	Gammaproteobacteria	Moraxellales	Moraxellaceae	Acinetobacter chengduensis
GCA_003668715	1666	Bacteria	Pseudomonadati	Pseudomonadota	Gammaproteobacteria	Enterobacterales	Hafniaceae	Hafnia alvei
GCA_003688285	31537	Bacteria	Pseudomonadati	Pseudomonadota	Alphaproteobacteria	Rhodobacterales	Paracoccaceae	Rhodophyticola porphyridii
GCA_003688415	15738	Bacteria	Pseudomonadati	Pseudomonadota	Gammaproteobacteria	Cellvibrionales	Cellvibrionaceae	Umboniibacter marinipuniceus
GCA_003688555	30196	Bacteria	Pseudomonadati	Pseudomonadota	Alphaproteobacteria	Kordiimonadales	Kordiimonadaceae	Eilatimonas milleporae
GCA_003697165	1649	Bacteria	Pseudomonadati	Pseudomonadota	Gammaproteobacteria	Enterobacterales	Enterobacteriaceae	Escherichia coli
GCA_003719195	21447	Bacteria	Pseudomonadati	Pseudomonadota	Betaproteobacteria	Burkholderiales	Oxalobacteraceae	Herbaspirillum rubrisubalbicans
GCA_003722335	30763	Bacteria	Pseudomonadati	Pseudomonadota	Alphaproteobacteria	Caulobacterales	Caulobacteraceae	Caulobacter flavus
GCA_003732545	17431	Bacteria	Pseudomonadati	Pseudomonadota	Gammaproteobacteria	Salinisphaerales	Salinisphaeraceae	Salinisphaera halophila
GCA_003788585	18087	Bacteria	Pseudomonadati	Pseudomonadota	Gammaproteobacteria	Salinisphaerales	Salinisphaeraceae	Salinisphaera japonica
GCA_003788635	17073	Bacteria	Pseudomonadati	Pseudomonadota	Gammaproteobacteria	Salinisphaerales	Salinisphaeraceae	Salinisphaera orenii
GCA_003797125	16723	Bacteria	Pseudomonadati	Pseudomonadota	Gammaproteobacteria	Alteromonadales	Shewanellaceae	Shewanella frigidimarina
GCA_003797165	32089	Bacteria	Pseudomonadati	Pseudomonadota	Gammaproteobacteria	Alteromonadales	Shewanellaceae	Shewanella psychromarinicola
GCA_003797905	31285	Bacteria	Pseudomonadati	Pseudomonadota	Gammaproteobacteria	Pseudomonadales	Pseudomonadaceae	Pseudomonas neustonica
GCA_003797945	31284	Bacteria	Pseudomonadati	Pseudomonadota	Gammaproteobacteria	Pseudomonadales	Pseudomonadaceae	Pseudomonas neustonica
GCA_003814915	17096	Bacteria	Pseudomonadati	Pseudomonadota	Alphaproteobacteria	Rhodobacterales	Roseobacteraceae	Pacificibacter maritimus
GCA_003850805	7640	Bacteria	Pseudomonadati	Pseudomonadota	Alphaproteobacteria	Acetobacterales	Acetobacteraceae	Acetobacter pasteurianus
GCA_003850825	20273	Bacteria	Pseudomonadati	Pseudomonadota	Alphaproteobacteria	Acetobacterales	Acetobacteraceae	Acetobacter pasteurianus
GCA_003850845	20279	Bacteria	Pseudomonadati	Pseudomonadota	Alphaproteobacteria	Acetobacterales	Acetobacteraceae	Acetobacter pasteurianus
GCA_003851905	20509	Bacteria	Pseudomonadati	Pseudomonadota	Gammaproteobacteria	Pseudomonadales	Pseudomonadaceae	Pseudomonas chlororaphis
GCA_003852895	32971	Bacteria	Pseudomonadati	Pseudomonadota	Betaproteobacteria	Burkholderiales	Sphaerotilaceae	Albitalea terrae
GCA_003856525	32693	Bacteria	Pseudomonadati	Pseudomonadota	Gammaproteobacteria	Vibrionales	Vibrionaceae	Vibrio viridaestus
GCA_003860345	11434	Bacteria	Pseudomonadati	Pseudomonadota	Alphaproteobacteria	Sphingomonadales	Erythrobacteraceae	Caenibius tardaugens
GCA_003864255	32043	Bacteria	Pseudomonadati	Pseudomonadota	Gammaproteobacteria	Oceanospirillales	Aestuariirhabdaceae	Aestuariirhabdus litorea
GCA_003892345	33297	Bacteria	Pseudomonadati	Pseudomonadota	Betaproteobacteria	Burkholderiales	Burkholderiaceae	Lautropia dentalis
GCA_003933235	17547	Bacteria	Pseudomonadati	Pseudomonadota	Alphaproteobacteria	Sphingomonadales	Sphingomonadaceae	Sphingorhabdus wooponensis
GCA_003933735	33106	Bacteria	Pseudomonadati	Pseudomonadota	Betaproteobacteria	Burkholderiales		Aquabacterium soli
GCA_003938655	20680	Bacteria	Pseudomonadati	Pseudomonadota	Alphaproteobacteria	Hyphomicrobiales	Rhizobiaceae	Rhizobium pisi
GCA_003940805	33230	Bacteria	Pseudomonadati	Pseudomonadota	Alphaproteobacteria	Rhodobacterales	Paracoccaceae	Tabrizicola piscis
GCA_003945765	2778	Bacteria	Pseudomonadati	Pseudomonadota	Gammaproteobacteria	Pseudomonadales	Pseudomonadaceae	Pseudomonas chlororaphis subsp. chlororaphis
GCA_003952345	33283	Bacteria	Pseudomonadati	Pseudomonadota	Betaproteobacteria	Neisseriales	Chromobacteriaceae	Iodobacter ciconiae
GCA_003958625	30975	Bacteria	Pseudomonadati	Pseudomonadota	Alphaproteobacteria	Sphingomonadales	Erythrobacteraceae	Tsuneonella rigui
GCA_003964905	33940	Bacteria	Pseudomonadati	Pseudomonadota	Gammaproteobacteria	Enterobacterales	Enterobacteriaceae	Enterobacter quasimori
GCA_003966655	18981	Bacteria	Pseudomonadati	Pseudomonadota	Acidithiobacillia	Acidithiobacillales	Acidithiobacillaceae	Acidithiobacillus ferridurans
GCA_003966915	30646	Bacteria	Pseudomonadati	Pseudomonadota	Betaproteobacteria	Burkholderiales	Burkholderiaceae	Mycoavidus cysteinexigens
GCA_003970385	32691	Bacteria	Pseudomonadati	Pseudomonadota	Gammaproteobacteria	Vibrionales	Vibrionaceae	Vibrio aquaticus
GCA_003970425	9123	Bacteria	Pseudomonadati	Pseudomonadota	Gammaproteobacteria	Vibrionales	Vibrionaceae	Vibrio penaeicida
GCA_003985125	20683	Bacteria	Pseudomonadati	Pseudomonadota	Alphaproteobacteria	Hyphomicrobiales	Rhizobiaceae	Rhizobium phaseoli
GCA_003985135	14831	Bacteria	Pseudomonadati	Pseudomonadota	Alphaproteobacteria	Hyphomicrobiales	Rhizobiaceae	Rhizobium fabae
GCA_003986935	10599	Bacteria	Pseudomonadati	Pseudomonadota	Betaproteobacteria	Burkholderiales	Burkholderiaceae	Paraburkholderia kururiensis
GCA_003987015	16052	Bacteria	Pseudomonadati	Pseudomonadota	Gammaproteobacteria	Alteromonadales	Idiomarinaceae	Aliidiomarina taiwanensis
GCA_003987045	15083	Bacteria	Pseudomonadati	Pseudomonadota	Gammaproteobacteria	Alteromonadales	Idiomarinaceae	Pseudidiomarina marina
GCA_003987145	17425	Bacteria	Pseudomonadati	Pseudomonadota	Gammaproteobacteria	Alteromonadales	Idiomarinaceae	Aliidiomarina minuta
GCA_003987275	12526	Bacteria	Pseudomonadati	Pseudomonadota	Gammaproteobacteria	Alteromonadales	Idiomarinaceae	Idiomarina seosinensis
GCA_003987315	17359	Bacteria	Pseudomonadati	Pseudomonadota	Gammaproteobacteria	Alteromonadales	Idiomarinaceae	Aliidiomarina haloalkalitolerans
GCA_003987345	17761	Bacteria	Pseudomonadati	Pseudomonadota	Gammaproteobacteria	Alteromonadales	Idiomarinaceae	Aliidiomarina shirensis
GCA_003987355	16344	Bacteria	Pseudomonadati	Pseudomonadota	Gammaproteobacteria	Alteromonadales	Idiomarinaceae	Pseudidiomarina aestuarii
GCA_003987405	15533	Bacteria	Pseudomonadati	Pseudomonadota	Gammaproteobacteria	Alteromonadales	Idiomarinaceae	Pseudidiomarina donghaiensis
GCA_003987425	19263	Bacteria	Pseudomonadati	Pseudomonadota	Gammaproteobacteria	Alteromonadales	Idiomarinaceae	Pseudidiomarina planktonica
GCA_003987435	13360	Bacteria	Pseudomonadati	Pseudomonadota	Gammaproteobacteria	Alteromonadales	Idiomarinaceae	Pseudidiomarina taiwanensis
GCA_003987475	19757	Bacteria	Pseudomonadati	Pseudomonadota	Gammaproteobacteria	Alteromonadales	Idiomarinaceae	Idiomarina tyrosinivorans
GCA_003989805	33546	Bacteria	Pseudomonadati	Pseudomonadota	Gammaproteobacteria	Oceanospirillales	Halomonadaceae	Halomonas populi
GCA_003989825	33545	Bacteria	Pseudomonadati	Pseudomonadota	Gammaproteobacteria	Oceanospirillales	Halomonadaceae	Halomonas populi
GCA_003990185	18142	Bacteria	Pseudomonadati	Pseudomonadota	Gammaproteobacteria	Oceanospirillales	Halomonadaceae	Halomonas nanhaiensis
GCA_003990195	33547	Bacteria	Pseudomonadati	Pseudomonadota	Gammaproteobacteria	Oceanospirillales	Halomonadaceae	Halomonas populi
GCA_004005845	32943	Bacteria	Pseudomonadati	Pseudomonadota	Alphaproteobacteria	Rhodospirillales	Rhodospirillaceae	Hwanghaeella grinnelliae
GCA_004011805	31230	Bacteria	Pseudomonadati	Pseudomonadota	Betaproteobacteria	Burkholderiales	Sphaerotilaceae	Piscinibacter defluvii
GCA_004014775	33371	Bacteria	Pseudomonadati	Pseudomonadota	Alphaproteobacteria	Acetobacterales	Acetobacteraceae	Acetobacter oryzoeni
GCA_004102925	2428	Bacteria	Pseudomonadati	Pseudomonadota	Alphaproteobacteria	Caulobacterales	Caulobacteraceae	Brevundimonas diminuta
GCA_004103265	21460	Bacteria	Pseudomonadati	Pseudomonadota	Gammaproteobacteria	Alteromonadales	Pseudoalteromonadaceae	Pseudoalteromonas phenolica
GCA_004104355	32689	Bacteria	Pseudomonadati	Pseudomonadota	Gammaproteobacteria	Vibrionales	Vibrionaceae	Photobacterium chitinilyticum
GCA_004115925	6050	Bacteria	Pseudomonadati	Pseudomonadota	Gammaproteobacteria	Enterobacterales	Enterobacteriaceae	Lelliottia nimipressuralis
GCA_004138335	18477	Bacteria	Pseudomonadati	Pseudomonadota	Gammaproteobacteria	Steroidobacterales	Steroidobacteraceae	Steroidobacter agariperforans
GCA_004153445	16386	Bacteria	Pseudomonadati	Pseudomonadota	Betaproteobacteria	Burkholderiales	Alcaligenaceae	Allopusillimonas soli
GCA_004153455	14767	Bacteria	Pseudomonadati	Pseudomonadota	Betaproteobacteria	Burkholderiales	Alcaligenaceae	Allopusillimonas ginsengisoli
GCA_004153685	16917	Bacteria	Pseudomonadati	Pseudomonadota	Betaproteobacteria	Burkholderiales	Alcaligenaceae	Pollutimonas harenae
GCA_004208515	31009	Bacteria	Pseudomonadati	Pseudomonadota	Gammaproteobacteria	Moraxellales	Moraxellaceae	Acinetobacter halotolerans
GCA_004214835	15084	Bacteria	Pseudomonadati	Pseudomonadota	Gammaproteobacteria	Alteromonadales	Idiomarinaceae	Pseudidiomarina tainanensis
GCA_004214895	33436	Bacteria	Pseudomonadati	Pseudomonadota	Gammaproteobacteria	Pseudomonadales	Pseudomonadaceae	Pseudomonas tructae
GCA_004216655	20934	Bacteria	Pseudomonadati	Pseudomonadota	Alphaproteobacteria	Hyphomicrobiales	Phyllobacteriaceae	Phyllobacterium myrsinacearum
GCA_004217385	20932	Bacteria	Pseudomonadati	Pseudomonadota	Alphaproteobacteria	Hyphomicrobiales	Phyllobacteriaceae	Phyllobacterium myrsinacearum
GCA_004217445	19370	Bacteria	Pseudomonadati	Pseudomonadota	Gammaproteobacteria	Moraxellales	Moraxellaceae	Fluviicoccus keumensis
GCA_004295345	33294	Bacteria	Pseudomonadati	Pseudomonadota	Gammaproteobacteria	Alteromonadales	Shewanellaceae	Shewanella maritima
GCA_004295645	33489	Bacteria	Pseudomonadati	Pseudomonadota	Gammaproteobacteria	Enterobacterales	Budviciaceae	Jinshanibacter zhutongyuii
GCA_004295665	17549	Bacteria	Pseudomonadati	Pseudomonadota	Gammaproteobacteria	Alteromonadales	Colwelliaceae	Litorilituus sediminis
GCA_004310385	18467	Bacteria	Pseudomonadati	Pseudomonadota	Alphaproteobacteria	Rhodobacterales	Paracoccaceae	Paracoccus sediminis
GCA_004310425	33463	Bacteria	Pseudomonadati	Pseudomonadota	Alphaproteobacteria	Hyphomicrobiales	Methylopilaceae	Hansschlegelia quercus
GCA_004322705	15424	Bacteria	Pseudomonadati	Pseudomonadota	Gammaproteobacteria	Lysobacterales	Rhodanobacteraceae	Dyella terrae
GCA_004323635	33311	Bacteria	Pseudomonadati	Pseudomonadota	Alphaproteobacteria	Hyphomicrobiales	Lichenihabitantaceae	Lichenihabitans psoromatis
GCA_004327155	33310	Bacteria	Pseudomonadati	Pseudomonadota	Alphaproteobacteria	Hyphomicrobiales	Lichenihabitantaceae	Lichenihabitans psoromatis
GCA_004327895	33394	Bacteria	Pseudomonadati	Pseudomonadota	Gammaproteobacteria	Pseudomonadales	Pseudomonadaceae	Azotobacter chroococcum subsp. isscasi
GCA_004327985	33109	Bacteria	Pseudomonadati	Pseudomonadota	Gammaproteobacteria	Pseudomonadales	Marinobacteraceae	Marinobacter halodurans
GCA_004328075	31761	Bacteria	Pseudomonadati	Pseudomonadota	Alphaproteobacteria	Hyphomicrobiales	Ancalomicrobiaceae	Siculibacillus lacustris
GCA_004331265	33346	Bacteria	Pseudomonadati	Pseudomonadota	Gammaproteobacteria	Enterobacterales	Enterobacteriaceae	Enterobacter wuhouensis
GCA_004331385	33345	Bacteria	Pseudomonadati	Pseudomonadota	Gammaproteobacteria	Enterobacterales	Enterobacteriaceae	Enterobacter quasihormaechei
GCA_004331415	33347	Bacteria	Pseudomonadati	Pseudomonadota	Gammaproteobacteria	Enterobacterales	Enterobacteriaceae	Kosakonia quasisacchari
GCA_004331955	31538	Bacteria	Pseudomonadati	Pseudomonadota	Alphaproteobacteria	Hyphomicrobiales	Ahrensiaceae	Roseitalea porphyridii
GCA_004336905	15423	Bacteria	Pseudomonadati	Pseudomonadota	Gammaproteobacteria	Lysobacterales	Rhodanobacteraceae	Dyella soli
GCA_004337445	33645	Bacteria	Pseudomonadati	Pseudomonadota	Betaproteobacteria	Nitrosomonadales	Thiobacillaceae	Parasulfuritortus cantonensis
GCA_004339015	16494	Bacteria	Pseudomonadati	Pseudomonadota	Gammaproteobacteria	Thiotrichales	Thiotrichaceae	Cocleimonas flava
GCA_004339465	20518	Bacteria	Pseudomonadati	Pseudomonadota	Alphaproteobacteria	Hyphomicrobiales	Xanthobacteraceae	Ancylobacter aquaticus
GCA_004339665	20725	Bacteria	Pseudomonadati	Pseudomonadota	Gammaproteobacteria	Pseudomonadales	Pseudomonadaceae	Azotobacter chroococcum subsp. chroococcum
GCA_004340905	21318	Bacteria	Pseudomonadati	Pseudomonadota	Betaproteobacteria	Burkholderiales	Sphaerotilaceae	Rubrivivax gelatinosus
GCA_004341595	7641	Bacteria	Pseudomonadati	Pseudomonadota	Alphaproteobacteria	Acetobacterales	Acetobacteraceae	Acetobacter aceti
GCA_004341645	7852	Bacteria	Pseudomonadati	Pseudomonadota	Alphaproteobacteria	Hyphomicrobiales	Phyllobacteriaceae	Aminobacter aminovorans
GCA_004341725	31027	Bacteria	Pseudomonadati	Pseudomonadota	Alphaproteobacteria	Rhodospirillales	Magnetovibrionaceae	Varunaivibrio sulfuroxidans
GCA_004341885	13254	Bacteria	Pseudomonadati	Pseudomonadota	Alphaproteobacteria	Hyphomicrobiales	Rhizobiaceae	Shinella granuli
GCA_004342065	16874	Bacteria	Pseudomonadati	Pseudomonadota	Alphaproteobacteria	Rhodobacterales	Roseobacteraceae	Primorskyibacter sedentarius
GCA_004342485	15912	Bacteria	Pseudomonadati	Pseudomonadota	Betaproteobacteria	Burkholderiales	Sphaerotilaceae	Roseateles saccharophilus
GCA_004343075	13300	Bacteria	Pseudomonadati	Pseudomonadota	Alphaproteobacteria	Rhodobacterales	Paracoccaceae	Rhodovulum marinum
GCA_004345725	19652	Bacteria	Pseudomonadati	Pseudomonadota	Betaproteobacteria	Neisseriales	Neisseriaceae	Crenobacter luteus
GCA_004346605	7642	Bacteria	Pseudomonadati	Pseudomonadota	Alphaproteobacteria	Acetobacterales	Acetobacteraceae	Gluconobacter oxydans
GCA_004348265	33059	Bacteria	Pseudomonadati	Pseudomonadota	Alphaproteobacteria	Hyphomicrobiales	Methylobacteriaceae	Methylobacterium segetis
GCA_004352855	15737	Bacteria	Pseudomonadati	Pseudomonadota	Gammaproteobacteria	Oceanospirillales	Oceanospirillaceae	Marinomonas arenicola
GCA_004353985	9931	Bacteria	Pseudomonadati	Pseudomonadota	Alphaproteobacteria	Acetobacterales	Roseomonadaceae	Paracraurococcus ruber
GCA_004355005	30602	Bacteria	Pseudomonadati	Pseudomonadota	Alphaproteobacteria	Acetobacterales	Roseomonadaceae	Dankookia rubra
GCA_004358165	30122	Bacteria	Pseudomonadati	Pseudomonadota	Gammaproteobacteria	Lysobacterales	Lysobacteraceae	Luteimonas terrae
GCA_004358185	30927	Bacteria	Pseudomonadati	Pseudomonadota	Alphaproteobacteria	Rhodobacterales	Paracoccaceae	Antarcticimicrobium luteum
GCA_004358345	13830	Bacteria	Pseudomonadati	Pseudomonadota	Gammaproteobacteria	Alteromonadales	Shewanellaceae	Parashewanella spongiae
GCA_004358425	30182	Bacteria	Pseudomonadati	Pseudomonadota	Alphaproteobacteria	Sphingomonadales	Erythrobacteraceae	Qipengyuania sediminis
GCA_004358445	16653	Bacteria	Pseudomonadati	Pseudomonadota	Gammaproteobacteria	Alteromonadales	Shewanellaceae	Parashewanella tropica
GCA_004359965	33058	Bacteria	Pseudomonadati	Pseudomonadota	Gammaproteobacteria	Lysobacterales	Lysobacteraceae	Lysobacter segetis
GCA_004359985	33640	Bacteria	Pseudomonadati	Pseudomonadota	Betaproteobacteria	Burkholderiales	Burkholderiaceae	Paraburkholderia flava
GCA_004361065	33057	Bacteria	Pseudomonadati	Pseudomonadota	Gammaproteobacteria	Lysobacterales	Lysobacteraceae	Lysobacter terrigena
GCA_004363175	15144	Bacteria	Pseudomonadati	Pseudomonadota	Alphaproteobacteria	Hyphomicrobiales	Devosiaceae	Maritalea mobilis
GCA_004363235	15798	Bacteria	Pseudomonadati	Pseudomonadota	Alphaproteobacteria	Rhodospirillales	Dongiaceae	Dongia mobilis
GCA_004363305	20766	Bacteria	Pseudomonadati	Pseudomonadota	Gammaproteobacteria	Oceanospirillales	Oceanospirillaceae	Marinomonas communis
GCA_004363335	16154	Bacteria	Pseudomonadati	Pseudomonadota	Gammaproteobacteria	Oceanospirillales	Alcanivoracaceae	Marinicella litoralis
GCA_004364315	21220	Bacteria	Pseudomonadati	Pseudomonadota	Gammaproteobacteria	Oceanospirillales	Halomonadaceae	Chromohalobacter marismortui
GCA_004364805	17793	Bacteria	Pseudomonadati	Pseudomonadota	Alphaproteobacteria	Rhodobacterales	Roseobacteraceae	Pelagimonas phthalicica
GCA_004365965	13531	Bacteria	Pseudomonadati	Pseudomonadota	Alphaproteobacteria	Rhodobacterales	Paracoccaceae	Rhodovulum visakhapatnamense
GCA_004421105	30414	Bacteria	Pseudomonadati	Pseudomonadota	Gammaproteobacteria	Chromatiales	Chromatiaceae	Nitrosococcus wardiae
GCA_004519335	33167	Bacteria	Pseudomonadati	Pseudomonadota	Alphaproteobacteria	Hyphomicrobiales	Aurantimonadaceae	Jiella endophytica
GCA_004551525	32690	Bacteria	Pseudomonadati	Pseudomonadota	Gammaproteobacteria	Vibrionales	Vibrionaceae	Vibrio ouci
GCA_004684145	11315	Bacteria	Pseudomonadati	Pseudomonadota	Gammaproteobacteria	Enterobacterales	Yersiniaceae	Serratia marcescens
GCA_004684345	33612	Bacteria	Pseudomonadati	Pseudomonadota	Gammaproteobacteria	Enterobacterales	Enterobacteriaceae	Citrobacter tructae
GCA_004745455	13426	Bacteria	Pseudomonadati	Pseudomonadota	Gammaproteobacteria	Pseudomonadales	Pseudomonadaceae	Pseudomonas citronellolis
GCA_004761865	19657	Bacteria	Pseudomonadati	Pseudomonadota	Alphaproteobacteria	Acetobacterales	Roseomonadaceae	Crenalkalicoccus roseus
GCA_004793685	31718	Bacteria	Pseudomonadati	Pseudomonadota	Alphaproteobacteria	Maricaulales	Maricaulaceae	Marinicauda algicola
GCA_004798725	20644	Bacteria	Pseudomonadati	Pseudomonadota	Betaproteobacteria	Burkholderiales	Burkholderiaceae	Cupriavidus necator
GCA_004799285	19754	Bacteria	Pseudomonadati	Pseudomonadota	Alphaproteobacteria	Rhodobacterales	Paracoccaceae	Gemmobacter aestuarii
GCA_004799325	18819	Bacteria	Pseudomonadati	Pseudomonadota	Alphaproteobacteria	Rhodobacterales	Roseobacteraceae	Youngimonas vesicularis
GCA_004801285	31762	Bacteria	Pseudomonadati	Pseudomonadota	Alphaproteobacteria	Hyphomicrobiales	Phyllobacteriaceae	Mesorhizobium composti
GCA_004801295	32001	Bacteria	Pseudomonadati	Pseudomonadota	Betaproteobacteria	Rhodocyclales	Zoogloeaceae	Pseudothauera nasutitermitis
GCA_004801305	32002	Bacteria	Pseudomonadati	Pseudomonadota	Betaproteobacteria	Rhodocyclales	Zoogloeaceae	Pseudothauera rhizosphaerae
GCA_004801395	31228	Bacteria	Pseudomonadati	Pseudomonadota	Alphaproteobacteria	Hyphomicrobiales	Rhizobiaceae	Allorhizobium terrae
GCA_004803715	33487	Bacteria	Pseudomonadati	Pseudomonadota	Gammaproteobacteria	Lysobacterales	Lysobacteraceae	Luteimonas yindakuii
GCA_005048205	34322	Bacteria	Pseudomonadati	Pseudomonadota	Betaproteobacteria	Neisseriales	Chitinibacteraceae	Chitiniphilus eburneus
GCA_005117025	32687	Bacteria	Pseudomonadati	Pseudomonadota	Gammaproteobacteria	Alteromonadales		Alteromonas portus
GCA_005234135	33168	Bacteria	Pseudomonadati	Pseudomonadota	Alphaproteobacteria	Rhodobacterales	Paracoccaceae	Pseudorhodobacter turbinis
GCA_005250615	33201	Bacteria	Pseudomonadati	Pseudomonadota	Gammaproteobacteria	Pseudomonadales	Pseudomonadaceae	Pseudomonas rhizoryzae
GCA_005434915	32445	Bacteria	Pseudomonadati	Pseudomonadota	Alphaproteobacteria	Sphingomonadales	Erythrobacteraceae	Aurantiacibacter suaedae
GCA_005771405	33637	Bacteria	Pseudomonadati	Pseudomonadota	Alphaproteobacteria	Rhodobacterales	Paracoccaceae	Zongyanglinia marina
GCA_005771435	32688	Bacteria	Pseudomonadati	Pseudomonadota	Gammaproteobacteria	Cellvibrionales	Microbulbiferaceae	Microbulbifer harenosus
GCA_005860775	33718	Bacteria	Pseudomonadati	Pseudomonadota	Gammaproteobacteria	Enterobacterales	Enterobacteriaceae	Klebsiella indica
GCA_005860795	33657	Bacteria	Pseudomonadati	Pseudomonadota	Alphaproteobacteria	Hyphomicrobiales	Rhizobiaceae	Peteryoungia desertarenae
GCA_005860925	33659	Bacteria	Pseudomonadati	Pseudomonadota	Alphaproteobacteria	Hyphomicrobiales	Rhizobiaceae	Rhizobium indicum
GCA_005862185	33660	Bacteria	Pseudomonadati	Pseudomonadota	Alphaproteobacteria	Hyphomicrobiales	Rhizobiaceae	Rhizobium hidalgonense
GCA_005862305	33658	Bacteria	Pseudomonadati	Pseudomonadota	Alphaproteobacteria	Hyphomicrobiales	Rhizobiaceae	Rhizobium indicum
GCA_005871085	1202	Bacteria	Pseudomonadati	Pseudomonadota	Alphaproteobacteria	Hyphomicrobiales	Xanthobacteraceae	Xanthobacter autotrophicus
GCA_005877905	33860	Bacteria	Pseudomonadati	Pseudomonadota	Gammaproteobacteria	Pseudomonadales	Pseudomonadaceae	Pseudomonas nicosulfuronedens
GCA_005930545	20187	Bacteria	Pseudomonadati	Pseudomonadota	Gammaproteobacteria	Pseudomonadales	Pseudomonadaceae	Pseudomonas putida
GCA_005930605	14351	Bacteria	Pseudomonadati	Pseudomonadota	Gammaproteobacteria	Pseudomonadales	Pseudomonadaceae	Pseudomonas putida
GCA_005938655	18425	Bacteria	Pseudomonadati	Pseudomonadota	Gammaproteobacteria	Oceanospirillales	Alcanivoracaceae	Alloalcanivorax gelatiniphagus
GCA_006094455	1672	Bacteria	Pseudomonadati	Pseudomonadota	Gammaproteobacteria	Enterobacterales	Morganellaceae	Morganella morganii subsp. morganii
GCA_006148955	17730	Bacteria	Pseudomonadati	Pseudomonadota	Gammaproteobacteria	Oceanospirillales	Oceanospirillaceae	Neptunomonas concharum
GCA_006246315	7875	Bacteria	Pseudomonadati	Pseudomonadota	Gammaproteobacteria	Aeromonadales	Aeromonadaceae	Aeromonas salmonicida subsp. achromogenes
GCA_006265115	33216	Bacteria	Pseudomonadati	Pseudomonadota	Gammaproteobacteria	Lysobacterales	Lysobacteraceae	Arenimonas terrae
GCA_006337085	34010	Bacteria	Pseudomonadati	Pseudomonadota	Betaproteobacteria	Burkholderiales	Sutterellaceae	Sutterella faecalis
GCA_006352475	33150	Bacteria	Pseudomonadati	Pseudomonadota	Gammaproteobacteria	Moraxellales	Moraxellaceae	Acinetobacter pullicarnis
GCA_006385675	33332	Bacteria	Pseudomonadati	Pseudomonadota	Gammaproteobacteria	Oceanospirillales	Oceanospirillaceae	Maribrevibacterium harenarium
GCA_006385685	33334	Bacteria	Pseudomonadati	Pseudomonadota	Alphaproteobacteria	Rhodobacterales	Paracoccaceae	Amaricoccus solimangrovi
GCA_006385875	30734	Bacteria	Pseudomonadati	Pseudomonadota	Alphaproteobacteria	Sphingomonadales	Sphingosinicellaceae	Sandaracinobacter neustonicus
GCA_006517255	33613	Bacteria	Pseudomonadati	Pseudomonadota	Betaproteobacteria	Burkholderiales	Oxalobacteraceae	Janthinobacterium tructae
GCA_006538885	20293	Bacteria	Pseudomonadati	Pseudomonadota	Alphaproteobacteria	Acetobacterales	Acetobacteraceae	Gluconobacter roseus
GCA_006539245	8851	Bacteria	Pseudomonadati	Pseudomonadota	Gammaproteobacteria	Alteromonadales	Pseudoalteromonadaceae	Pseudoalteromonas carrageenovora
GCA_006539345	25077	Bacteria	Pseudomonadati	Pseudomonadota	Alphaproteobacteria	Acetobacterales	Acetobacteraceae	Acetobacter peroxydans
GCA_006539625	20682	Bacteria	Pseudomonadati	Pseudomonadota	Alphaproteobacteria	Hyphomicrobiales	Rhizobiaceae	Sinorhizobium meliloti
GCA_006539645	20679	Bacteria	Pseudomonadati	Pseudomonadota	Alphaproteobacteria	Hyphomicrobiales	Nitrobacteraceae	Bradyrhizobium japonicum
GCA_006539725	1687	Bacteria	Pseudomonadati	Pseudomonadota	Gammaproteobacteria	Enterobacterales	Enterobacteriaceae	Raoultella terrigena
GCA_006540005	21222	Bacteria	Pseudomonadati	Pseudomonadota	Gammaproteobacteria	Oceanospirillales	Halomonadaceae	Halomonas halmophila
GCA_006546775	31130	Bacteria	Pseudomonadati	Bacteroidota	Flavobacteriia	Flavobacteriales	Flavobacteriaceae	Lysobacter aestuarii
GCA_006740045	6230	Bacteria	Pseudomonadati	Pseudomonadota	Betaproteobacteria	Burkholderiales	Comamonadaceae	Comamonas terrigena
GCA_006757745	9326	Bacteria	Pseudomonadati	Pseudomonadota	Gammaproteobacteria	Moraxellales	Moraxellaceae	Acinetobacter radioresistens
GCA_006965465	35038	Bacteria	Pseudomonadati	Pseudomonadota	Gammaproteobacteria	Enterobacterales	Enterobacteriaceae	Escherichia coli
GCA_006970865	32677	Bacteria	Pseudomonadati	Pseudomonadota	Betaproteobacteria	Burkholderiales	Comamonadaceae	Rhodoferax sediminis
GCA_006974105	19166	Bacteria	Pseudomonadati	Pseudomonadota	Betaproteobacteria	Burkholderiales	Comamonadaceae	Rhodoferax aquaticus
GCA_007002985	20919	Bacteria	Pseudomonadati	Pseudomonadota	Alphaproteobacteria	Hyphomicrobiales	Rhizobiaceae	Rhizobium rhizogenes
GCA_007096385	34227	Bacteria	Pseudomonadati	Pseudomonadota	Gammaproteobacteria	Alteromonadales	Idiomarinaceae	Aliidiomarina halalkaliphila
GCA_007097545	10488	Bacteria	Pseudomonadati	Pseudomonadota	Betaproteobacteria	Burkholderiales	Burkholderiaceae	Trinickia caryophylli
GCA_007109405	32061	Bacteria	Pseudomonadati	Pseudomonadota	Gammaproteobacteria	Pseudomonadales	Pseudomonadaceae	Pseudomonas mangiferae
GCA_007431345	34323	Bacteria	Pseudomonadati	Pseudomonadota	Betaproteobacteria	Neisseriales	Chitinibacteraceae	Chitinimonas arctica
GCA_007474605	16873	Bacteria	Pseudomonadati	Pseudomonadota	Alphaproteobacteria	Hyphomicrobiales	Rhodoligotrophaceae	Rhodoligotrophos appendicifer
GCA_007556775	19164	Bacteria	Pseudomonadati	Pseudomonadota	Gammaproteobacteria	Lysobacterales	Lysobacteraceae	Lysobacter lycopersici
GCA_007558815	19223	Bacteria	Pseudomonadati	Pseudomonadota	Betaproteobacteria	Burkholderiales	Alcaligenaceae	Verticiella sediminum
GCA_007567505	12524	Bacteria	Pseudomonadati	Pseudomonadota	Gammaproteobacteria	Alteromonadales	Shewanellaceae	Shewanella donghaensis
GCA_007625165	16388	Bacteria	Pseudomonadati	Pseudomonadota	Gammaproteobacteria	Ectothiorhodospirales	Ectothiorhodospiraceae	Halopeptonella vilamensis
GCA_007671675	12521	Bacteria	Pseudomonadati	Pseudomonadota	Gammaproteobacteria	Pseudomonadales	Marinobacteraceae	Marinobacter maritimus
GCA_007795095	18203	Bacteria	Pseudomonadati	Pseudomonadota	Gammaproteobacteria	Lysobacterales	Lysobacteraceae	Luteimonas granuli
GCA_007830335	14013	Bacteria	Pseudomonadati	Pseudomonadota	Alphaproteobacteria	Rhodobacterales	Paracoccaceae	Paracoccus sulfuroxidans
GCA_007830545	10544	Bacteria	Pseudomonadati	Pseudomonadota	Alphaproteobacteria	Hyphomicrobiales	Stappiaceae	Roseibium hamelinense
GCA_007833215	33850	Bacteria	Pseudomonadati	Pseudomonadota	Alphaproteobacteria	Sphingomonadales	Sphingomonadaceae	Sphingomonas suaedae
GCA_007844305	12830	Bacteria	Pseudomonadati	Pseudomonadota	Betaproteobacteria	Nitrosomonadales	Sterolibacteriaceae	Denitratisoma oestradiolicum
GCA_007858255	11940	Bacteria	Pseudomonadati	Pseudomonadota	Gammaproteobacteria	Pseudomonadales	Pseudomonadaceae	Pseudomonas rhodesiae
GCA_007859325	12488	Bacteria	Pseudomonadati	Pseudomonadota	Gammaproteobacteria	Lysobacterales	Lysobacteraceae	Luteimonas marina
GCA_007923355	19926	Bacteria	Pseudomonadati	Pseudomonadota	Alphaproteobacteria	Rhodobacterales	Roseobacteraceae	Phaeobacter marinintestinus
GCA_007954425	18202	Bacteria	Pseudomonadati	Pseudomonadota	Alphaproteobacteria	Sphingomonadales	Sphingomonadaceae	Novosphingobium ginsenosidimutans
GCA_007989465	20791	Bacteria	Pseudomonadati	Pseudomonadota	Gammaproteobacteria	Oceanospirillales	Halomonadaceae	Halomonas halophila
GCA_007989585	20705	Bacteria	Pseudomonadati	Pseudomonadota	Gammaproteobacteria	Alteromonadales	Pseudoalteromonadaceae	Pseudoalteromonas espejiana
GCA_007989625	20633	Bacteria	Pseudomonadati	Pseudomonadota	Gammaproteobacteria	Oceanospirillales	Halomonadaceae	Halomonas pacifica
GCA_007991175	21223	Bacteria	Pseudomonadati	Pseudomonadota	Gammaproteobacteria	Oceanospirillales	Halomonadaceae	Halomonas utahensis
GCA_007991375	33644	Bacteria	Pseudomonadati	Pseudomonadota	Alphaproteobacteria	Acetobacterales	Acetobacteraceae	Acetobacter nitrogenifigens
GCA_007993065	33630	Bacteria	Pseudomonadati	Pseudomonadota	Alphaproteobacteria	Rhodobacterales	Paracoccaceae	Paracoccus aurantiacus
GCA_007995055	18201	Bacteria	Pseudomonadati	Pseudomonadota	Alphaproteobacteria	Sphingomonadales	Sphingomonadaceae	Sphingosinicella ginsenosidimutans
GCA_007995065	17076	Bacteria	Pseudomonadati	Pseudomonadota	Alphaproteobacteria	Sphingomonadales	Sphingomonadaceae	Sphingomonas ginsenosidivorax
GCA_007996985	17803	Bacteria	Pseudomonadati	Pseudomonadota	Betaproteobacteria	Burkholderiales	Comamonadaceae	Extensimonas vulgaris
GCA_008014745	32744	Bacteria	Pseudomonadati	Pseudomonadota	Betaproteobacteria	Burkholderiales	Oxalobacteraceae	Telluria arenae
GCA_008017875	14254	Bacteria	Pseudomonadati	Pseudomonadota	Gammaproteobacteria	Chromatiales	Chromatiaceae	Rheinheimera tangshanensis
GCA_008033455	17893	Bacteria	Pseudomonadati	Pseudomonadota	Gammaproteobacteria	Lysobacterales	Lysobacteraceae	Vulcaniibacterium tengchongense
GCA_008039575	33506	Bacteria	Pseudomonadati	Pseudomonadota	Betaproteobacteria	Burkholderiales	Burkholderiaceae	Zeimonas arvi
GCA_008039615	33507	Bacteria	Pseudomonadati	Pseudomonadota	Alphaproteobacteria	Hyphomicrobiales		Vineibacter terrae
GCA_008064635	31547	Bacteria	Pseudomonadati	Pseudomonadota	Gammaproteobacteria	Cellvibrionales	Halieaceae	Parahaliea aestuarii
GCA_008064875	5899	Bacteria	Pseudomonadati	Pseudomonadota	Gammaproteobacteria	Enterobacterales	Enterobacteriaceae	Escherichia fergusonii
GCA_008064895	5897	Bacteria	Pseudomonadati	Pseudomonadota	Gammaproteobacteria	Enterobacterales	Enterobacteriaceae	Escherichia fergusonii
GCA_008119705	33632	Bacteria	Pseudomonadati	Pseudomonadota	Gammaproteobacteria	Lysobacterales	Lysobacteraceae	Xanthomonas sontii
GCA_008119715	33631	Bacteria	Pseudomonadati	Pseudomonadota	Gammaproteobacteria	Lysobacterales	Lysobacteraceae	Xanthomonas sontii
GCA_008180155	33503	Bacteria	Pseudomonadati	Pseudomonadota	Alphaproteobacteria	Hyphomicrobiales	Phyllobacteriaceae	Mesorhizobium microcysteis
GCA_008274655	30983	Bacteria	Pseudomonadati	Pseudomonadota	Gammaproteobacteria	Lysobacterales	Lysobacteraceae	Lysobacter lacus
GCA_008274805	30814	Bacteria	Pseudomonadati	Pseudomonadota	Betaproteobacteria	Rhodocyclales	Rhodocyclaceae	Oryzomicrobium terrae
GCA_008275125	33770	Bacteria	Pseudomonadati	Pseudomonadota	Betaproteobacteria	Neisseriales	Chromobacteriaceae	Chromobacterium paludis
GCA_008364795	21588	Bacteria	Pseudomonadati	Pseudomonadota	Alphaproteobacteria	Rhodospirillales	Azospirillaceae	Azospirillum oryzae
GCA_008364955	1247	Bacteria	Pseudomonadati	Pseudomonadota	Alphaproteobacteria	Rhodospirillales	Azospirillaceae	Azospirillum lipoferum
GCA_008365385	32580	Bacteria	Pseudomonadati	Pseudomonadota	Gammaproteobacteria	Pseudomonadales	Pseudomonadaceae	Pseudomonas laoshanensis
GCA_008368715	31570	Bacteria	Pseudomonadati	Pseudomonadota	Gammaproteobacteria	Oceanospirillales	Oceanospirillaceae	Nitrincola tapanii
GCA_008369105	31543	Bacteria	Pseudomonadati	Pseudomonadota	Alphaproteobacteria	Rhodobacterales	Paracoccaceae	Aquicoccus porphyridii
GCA_008369935	32098	Bacteria	Pseudomonadati	Pseudomonadota	Betaproteobacteria	Burkholderiales	Burkholderiaceae	Paraburkholderia panacisoli
GCA_008370345	33013	Bacteria	Pseudomonadati	Pseudomonadota	Gammaproteobacteria	Pseudomonadales	Marinobacteraceae	Marinobacter salinexigens
GCA_008579125	17844	Bacteria	Pseudomonadati	Pseudomonadota	Alphaproteobacteria	Iodidimonadales	Iodidimonadaceae	Iodidimonas gelatinilytica
GCA_008579145	17845	Bacteria	Pseudomonadati	Pseudomonadota	Alphaproteobacteria	Iodidimonadales	Iodidimonadaceae	Iodidimonas gelatinilytica
GCA_008632125	34261	Bacteria	Pseudomonadati	Pseudomonadota	Betaproteobacteria	Burkholderiales	Burkholderiaceae	Cupriavidus cauae
GCA_008632335	14780	Bacteria	Pseudomonadati	Pseudomonadota	Gammaproteobacteria	Chromatiales	Chromatiaceae	Thiohalocapsa marina
GCA_008632455	33990	Bacteria	Pseudomonadati	Pseudomonadota	Gammaproteobacteria	Methylococcales	Methylococcaceae	Methylomonas rhizoryzae
GCA_008641105	19469	Bacteria	Pseudomonadati	Pseudomonadota	Gammaproteobacteria	Pseudomonadales	Pseudomonadaceae	Halopseudomonas salina
GCA_008692755	1655	Bacteria	Pseudomonadati	Pseudomonadota	Gammaproteobacteria	Enterobacterales	Enterobacteriaceae	Salmonella enterica subsp. houtenae
GCA_008692775	1653	Bacteria	Pseudomonadati	Pseudomonadota	Gammaproteobacteria	Enterobacterales	Enterobacteriaceae	Salmonella enterica subsp. salamae
GCA_008692845	1654	Bacteria	Pseudomonadati	Pseudomonadota	Gammaproteobacteria	Enterobacterales	Enterobacteriaceae	Salmonella enterica subsp. arizonae
GCA_008692955	16473	Bacteria	Pseudomonadati	Pseudomonadota	Gammaproteobacteria	Enterobacterales	Morganellaceae	Morganella psychrotolerans
GCA_008693045	32812	Bacteria	Pseudomonadati	Pseudomonadota	Gammaproteobacteria	Enterobacterales	Yersiniaceae	Ewingella americana
GCA_008705275	33633	Bacteria	Pseudomonadati	Pseudomonadota	Gammaproteobacteria	Lysobacterales	Lysobacteraceae	Xanthomonas sontii
GCA_008710165	32054	Bacteria	Pseudomonadati	Pseudomonadota	Alphaproteobacteria	Sphingomonadales	Sphingomonadaceae	Sphingobium limneticum
GCA_008710205	32055	Bacteria	Pseudomonadati	Pseudomonadota	Alphaproteobacteria	Sphingomonadales	Sphingomonadaceae	Sphingobium limneticum
GCA_008711285	19310	Bacteria	Pseudomonadati	Pseudomonadota	Alphaproteobacteria	Hyphomicrobiales	Stappiaceae	Roseibium aquae
GCA_008727715	33432	Bacteria	Pseudomonadati	Pseudomonadota	Alphaproteobacteria	Hyphomicrobiales	Phyllobacteriaceae	Mesorhizobium terrae
GCA_008801485	10889	Bacteria	Pseudomonadati	Pseudomonadota	Gammaproteobacteria	Pseudomonadales	Pseudomonadaceae	Pseudomonas psychrophila
GCA_008801835	11286	Bacteria	Pseudomonadati	Pseudomonadota	Betaproteobacteria	Burkholderiales	Burkholderiaceae	Cupriavidus pauculus
GCA_008801915	11283	Bacteria	Pseudomonadati	Pseudomonadota	Betaproteobacteria	Burkholderiales	Burkholderiaceae	Cupriavidus gilardii
GCA_008807375	34476	Bacteria	Pseudomonadati	Pseudomonadota	Gammaproteobacteria	Pseudomonadales	Pseudomonadaceae	Pseudomonas lalkuanensis
GCA_008824185	21485	Bacteria	Pseudomonadati	Pseudomonadota	Alphaproteobacteria	Rhodobacterales	Paracoccaceae	Paracoccus pantotrophus
GCA_008831265	32676	Bacteria	Pseudomonadati	Pseudomonadota	Betaproteobacteria	Burkholderiales	Oxalobacteraceae	Lacisediminimonas profundi
GCA_009363155	21483	Bacteria	Pseudomonadati	Pseudomonadota	Gammaproteobacteria	Pseudomonadales	Pseudomonadaceae	Azotobacter salinestris
GCA_009372235	33020	Bacteria	Pseudomonadati	Pseudomonadota	Gammaproteobacteria	Enterobacterales	Pectobacteriaceae	Dickeya oryzae
GCA_009497155	32375	Bacteria	Pseudomonadati	Pseudomonadota	Betaproteobacteria	Burkholderiales	Oxalobacteraceae	Glaciimonas soli
GCA_009557235	33592	Bacteria	Pseudomonadati	Pseudomonadota	Gammaproteobacteria	Moraxellales	Moraxellaceae	Acinetobacter wanghuae
GCA_009600605	32162	Bacteria	Pseudomonadati	Pseudomonadota	Alphaproteobacteria	Hyphomicrobiales	Segnochrobactraceae	Segnochrobactrum spirostomi
GCA_009607675	19740	Bacteria	Pseudomonadati	Pseudomonadota	Alphaproteobacteria	Sphingomonadales	Sphingosinicellaceae	Polymorphobacter fuscus
GCA_009617575	35354	Bacteria	Pseudomonadati	Pseudomonadota	Betaproteobacteria	Rhodocyclales	Rhodocyclaceae	Rhodocyclus gracilis
GCA_009649175	9220	Bacteria	Pseudomonadati	Pseudomonadota	Alphaproteobacteria	Rhodobacterales	Paracoccaceae	Rhodovulum strictum
GCA_009650605	31309	Bacteria	Pseudomonadati	Pseudomonadota	Alphaproteobacteria	Hyphomicrobiales	Stappiaceae	Labrenzia callyspongiae
GCA_009660455	6049	Bacteria	Pseudomonadati	Pseudomonadota	Gammaproteobacteria	Enterobacterales	Enterobacteriaceae	Enterobacter cloacae subsp. dissolvens
GCA_009662475	3867	Bacteria	Pseudomonadati	Pseudomonadota	Acidithiobacillia	Acidithiobacillales	Acidithiobacillaceae	Acidithiobacillus thiooxidans
GCA_009697225	32611	Bacteria	Pseudomonadati	Pseudomonadota	Alphaproteobacteria	Rhodobacterales	Paracoccaceae	Halovulum marinum
GCA_009711185	17370	Bacteria	Pseudomonadati	Pseudomonadota	Alphaproteobacteria	Rhodobacterales	Paracoccaceae	Paracoccus limosus
GCA_009711215	33719	Bacteria	Pseudomonadati	Pseudomonadota	Alphaproteobacteria	Rhodobacterales	Paracoccaceae	Paracoccus shanxieyensis
GCA_009711415	10543	Bacteria	Pseudomonadati	Pseudomonadota	Alphaproteobacteria	Hyphomicrobiales	Stappiaceae	Roseibium denhamense
GCA_009712425	30557	Bacteria	Pseudomonadati	Pseudomonadota	Alphaproteobacteria	Parvularculales	Parvularculaceae	Aquisalinus luteolus
GCA_009720745	31587	Bacteria	Pseudomonadati	Pseudomonadota	Betaproteobacteria	Burkholderiales	Oxalobacteraceae	Massilia eburnea
GCA_009720865	30745	Bacteria	Pseudomonadati	Pseudomonadota	Betaproteobacteria	Burkholderiales	Oxalobacteraceae	Pseudoduganella ginsengisoli
GCA_009734345	31645	Bacteria	Pseudomonadati	Pseudomonadota	Gammaproteobacteria	Alteromonadales	Idiomarinaceae	Pseudidiomarina andamanensis
GCA_009739515	33666	Bacteria	Pseudomonadati	Pseudomonadota	Alphaproteobacteria	Sphingomonadales	Rhizorhabdaceae	Sphingomonas profundi
GCA_009746585	33983	Bacteria	Pseudomonadati	Pseudomonadota	Alphaproteobacteria	Sphingomonadales	Sphingomonadaceae	Novosphingobium aquimarinum
GCA_009762325	30757	Bacteria	Pseudomonadati	Pseudomonadota	Alphaproteobacteria	Rhodobacterales	Roseobacteraceae	Roseovarius faecimaris
GCA_009765165	19212	Bacteria	Pseudomonadati	Pseudomonadota	Gammaproteobacteria	Lysobacterales	Lysobacteraceae	Lysobacter panacisoli
GCA_009807005	32444	Bacteria	Pseudomonadati	Pseudomonadota	Alphaproteobacteria	Sphingomonadales	Erythrobacteraceae	Aurantiacibacter rhizosphaerae
GCA_009811655	32771	Bacteria	Pseudomonadati	Pseudomonadota	Alphaproteobacteria	Hyphomicrobiales	Methylocystaceae	Methylosinus sp.
GCA_009821115	19317	Bacteria	Pseudomonadati	Pseudomonadota	Gammaproteobacteria	Oceanospirillales	Oceanospirillaceae	Nitrincola alkalisediminis
GCA_009827055	14778	Bacteria	Pseudomonadati	Pseudomonadota	Alphaproteobacteria	Hyphomicrobiales	Rhizobiaceae	Shinella kummerowiae
GCA_009827295	17468	Bacteria	Pseudomonadati	Pseudomonadota	Alphaproteobacteria	Sphingomonadales	Erythrobacteraceae	Qipengyuania pelagi
GCA_009827335	31277	Bacteria	Pseudomonadati	Pseudomonadota	Alphaproteobacteria	Sphingomonadales	Erythrobacteraceae	Aurantiacibacter arachoides
GCA_009827405	16339	Bacteria	Pseudomonadati	Pseudomonadota	Alphaproteobacteria	Sphingomonadales	Erythrobacteraceae	Alteraurantiacibacter aestuarii
GCA_009827445	12189	Bacteria	Pseudomonadati	Pseudomonadota	Alphaproteobacteria	Sphingomonadales	Erythrobacteraceae	Qipengyuania aquimaris
GCA_009827545	17802	Bacteria	Pseudomonadati	Pseudomonadota	Alphaproteobacteria	Sphingomonadales	Erythrobacteraceae	Pontixanthobacter gangjinensis
GCA_009827635	19853	Bacteria	Pseudomonadati	Pseudomonadota	Alphaproteobacteria	Sphingomonadales	Erythrobacteraceae	Parapontixanthobacter aurantiacus
GCA_009827655	30112	Bacteria	Pseudomonadati	Pseudomonadota	Alphaproteobacteria	Sphingomonadales	Erythrobacteraceae	Alteraurantiacibacter buctensis
GCA_009827995	16677	Bacteria	Pseudomonadati	Pseudomonadota	Alphaproteobacteria	Sphingomonadales	Erythrobacteraceae	Parerythrobacter jejuensis
GCA_009828015	21816	Bacteria	Pseudomonadati	Pseudomonadota	Alphaproteobacteria	Sphingomonadales	Erythrobacteraceae	Qipengyuania citrea
GCA_009828025	31499	Bacteria	Pseudomonadati	Pseudomonadota	Alphaproteobacteria	Sphingomonadales	Erythrobacteraceae	Qipengyuania algicida
GCA_009828055	10282	Bacteria	Pseudomonadati	Pseudomonadota	Alphaproteobacteria	Sphingomonadales	Erythrobacteraceae	Erythrobacter ramosus
GCA_009828095	12599	Bacteria	Pseudomonadati	Pseudomonadota	Alphaproteobacteria	Sphingomonadales	Erythrobacteraceae	Pontixanthobacter luteolus
GCA_009828585	32306	Bacteria	Pseudomonadati	Pseudomonadota	Gammaproteobacteria	Alteromonadales	Shewanellaceae	Shewanella litoralis
GCA_009833965	33788	Bacteria	Pseudomonadati	Pseudomonadota	Betaproteobacteria	Burkholderiales	Alcaligenaceae	Pelistega ratti
GCA_009835145	17872	Bacteria	Pseudomonadati	Pseudomonadota	Alphaproteobacteria	Rhodobacterales	Roseobacteraceae	Profundibacterium mesophilum
GCA_009861505	33655	Bacteria	Pseudomonadati	Pseudomonadota	Gammaproteobacteria	Pseudomonadales	Pseudomonadaceae	Pseudomonas izuensis
GCA_009866805	33329	Bacteria	Pseudomonadati	Pseudomonadota	Betaproteobacteria	Burkholderiales	Alcaligenaceae	Achromobacter aestuarii
GCA_009901955	33602	Bacteria	Pseudomonadati	Pseudomonadota	Gammaproteobacteria	Oceanospirillales	Halomonadaceae	Halomonas icarae
GCA_009902005	10888	Bacteria	Pseudomonadati	Pseudomonadota	Gammaproteobacteria	Oceanospirillales	Halomonadaceae	Halomonas alimentaria
GCA_009910675	31445	Bacteria	Pseudomonadati	Pseudomonadota	Gammaproteobacteria	Vibrionales	Vibrionaceae	Photobacterium alginatilyticum
GCA_009913435	33880	Bacteria	Pseudomonadati	Pseudomonadota	Alphaproteobacteria	Sphingomonadales	Sphingomonadaceae	Sphingomonas changnyeongensis
GCA_009932335	32716	Bacteria	Pseudomonadati	Pseudomonadota	Gammaproteobacteria	Pseudomonadales	Pseudomonadaceae	Pseudomonas asiatica
GCA_009932375	33395	Bacteria	Pseudomonadati	Pseudomonadota	Gammaproteobacteria	Pseudomonadales	Pseudomonadaceae	Pseudomonas juntendi
GCA_009932515	33367	Bacteria	Pseudomonadati	Pseudomonadota	Gammaproteobacteria	Steroidobacterales	Steroidobacteraceae	Steroidobacter agaridevorans
GCA_009932555	33368	Bacteria	Pseudomonadati	Pseudomonadota	Gammaproteobacteria	Steroidobacterales	Steroidobacteraceae	Steroidobacter agaridevorans
GCA_009932725	33396	Bacteria	Pseudomonadati	Pseudomonadota	Gammaproteobacteria	Pseudomonadales	Pseudomonadaceae	Pseudomonas yangonensis
GCA_009938165	33434	Bacteria	Pseudomonadati	Pseudomonadota	Gammaproteobacteria	Vibrionales	Vibrionaceae	Vibrio taketomensis
GCA_009938205	19500	Bacteria	Pseudomonadati	Pseudomonadota	Gammaproteobacteria	Vibrionales	Vibrionaceae	Vibrio panuliri
GCA_009938305	33382	Bacteria	Pseudomonadati	Pseudomonadota	Betaproteobacteria	Rhodocyclales	Fluviibacteraceae	Fluviibacter phosphoraccumulans
GCA_009938325	33383	Bacteria	Pseudomonadati	Pseudomonadota	Betaproteobacteria	Rhodocyclales	Fluviibacteraceae	Fluviibacter phosphoraccumulans
GCA_009939195	34131	Bacteria	Pseudomonadati	Pseudomonadota	Gammaproteobacteria	Moraxellales	Moraxellaceae	Acinetobacter kanungonis
GCA_010093205	21575	Bacteria	Pseudomonadati	Pseudomonadota	Gammaproteobacteria	Lysobacterales	Lysobacteraceae	Pseudoxanthomonas daejeonensis
GCA_010093385	11524	Bacteria	Pseudomonadati	Pseudomonadota	Gammaproteobacteria	Lysobacterales	Lysobacteraceae	Pseudoxanthomonas mexicana
GCA_010093445	11525	Bacteria	Pseudomonadati	Pseudomonadota	Gammaproteobacteria	Lysobacterales	Lysobacteraceae	Pseudoxanthomonas japonensis
GCA_010211755	19948	Bacteria	Pseudomonadati	Pseudomonadota	Gammaproteobacteria	Lysobacterales	Lysobacteraceae	Pseudoxanthomonas sangjuensis
GCA_010378095	33084	Bacteria	Pseudomonadati	Pseudomonadota	Acidithiobacillia	Acidithiobacillales	Acidithiobacillaceae	Acidithiobacillus ferrianus
GCA_010450875	14603	Bacteria	Pseudomonadati	Pseudomonadota	Alphaproteobacteria	Sphingomonadales	Sphingomonadaceae	Sphingomonas insulae
GCA_010500815	33903	Bacteria	Pseudomonadati	Pseudomonadota	Alphaproteobacteria	Hyphomicrobiales	Aurantimonadaceae	Jiella pacifica
GCA_010500865	33893	Bacteria	Pseudomonadati	Pseudomonadota	Gammaproteobacteria	Alteromonadales		Alteromonas profundi
GCA_010646905	33942	Bacteria	Pseudomonadati	Pseudomonadota	Gammaproteobacteria	Moraxellales	Moraxellaceae	Acinetobacter pullorum
GCA_010915705	31893	Bacteria	Pseudomonadati	Pseudomonadota	Alphaproteobacteria	Rhodobacterales	Paracoccaceae	Pseudotabrizicola algicola
GCA_010983895	32045	Bacteria	Pseudomonadati	Pseudomonadota	Betaproteobacteria	Rhodocyclales	Zoogloeaceae	Nitrogeniibacter mangrovi
GCA_011040385	33309	Bacteria	Pseudomonadati	Pseudomonadota	Alphaproteobacteria	Acetobacterales	Roseomonadaceae	Falsiroseomonas algicola
GCA_011058205	31073	Bacteria	Pseudomonadati	Pseudomonadota	Gammaproteobacteria	Moraxellales	Moraxellaceae	Acinetobacter mesopotamicus
GCA_011058215	33930	Bacteria	Pseudomonadati	Pseudomonadota	Alphaproteobacteria	Hyphomicrobiales	Devosiaceae	Devosia aurantiaca
GCA_011064845	1657	Bacteria	Pseudomonadati	Pseudomonadota	Gammaproteobacteria	Enterobacterales	Enterobacteriaceae	Citrobacter freundii
GCA_011290485	39101	Bacteria	Pseudomonadati	Pseudomonadota	Gammaproteobacteria	Chromatiales	Chromatiaceae	Caldichromatium japonicum
GCA_011300455	33738	Bacteria	Pseudomonadati	Pseudomonadota	Alphaproteobacteria	Sphingomonadales	Sphingomonadaceae	Sphingomonas piscis
GCA_011302055	33739	Bacteria	Pseudomonadati	Pseudomonadota	Alphaproteobacteria	Sphingomonadales	Sphingomonadaceae	Sphingomonas sinipercae
GCA_011326755	34119	Bacteria	Pseudomonadati	Pseudomonadota	Alphaproteobacteria	Rhodobacterales	Paracoccaceae	Cochlodiniinecator piscidefendens
GCA_011355085	33654	Bacteria	Pseudomonadati	Pseudomonadota	Gammaproteobacteria	Pseudomonadales	Pseudomonadaceae	Pseudomonas akapageensis
GCA_011369485	33653	Bacteria	Pseudomonadati	Pseudomonadota	Gammaproteobacteria	Pseudomonadales	Pseudomonadaceae	Pseudomonas atagonensis
GCA_011440395	18313	Bacteria	Pseudomonadati	Pseudomonadota	Gammaproteobacteria	Cellvibrionales	Cellvibrionaceae	Pseudomaricurvus alcaniphilus
GCA_011516875	17121	Bacteria	Pseudomonadati	Pseudomonadota	Alphaproteobacteria	Acetobacterales	Acetobacteraceae	Acetobacter lovaniensis
GCA_011516945	21172	Bacteria	Pseudomonadati	Pseudomonadota	Alphaproteobacteria	Acetobacterales	Acetobacteraceae	Acetobacter estunensis
GCA_011578285	33607	Bacteria	Pseudomonadati	Pseudomonadota	Gammaproteobacteria	Moraxellales	Moraxellaceae	Acinetobacter lanii
GCA_011602365	30134	Bacteria	Pseudomonadati	Pseudomonadota	Gammaproteobacteria	Cellvibrionales	Cellvibrionaceae	Aestuariicella hydrocarbonica
GCA_011634895	30460	Bacteria	Pseudomonadati	Pseudomonadota	Gammaproteobacteria	Chromatiales	Chromatiaceae	Rheinheimera pleomorphica
GCA_011683915	15426	Bacteria	Pseudomonadati	Pseudomonadota	Alphaproteobacteria	Rhodospirillales	Rhodovibrionaceae	Pelagibius litoralis
GCA_011683955	19135	Bacteria	Pseudomonadati	Pseudomonadota	Gammaproteobacteria	Cellvibrionales	Cellvibrionaceae	Pseudomaricurvus alkylphenolicus
GCA_011761565	14971	Bacteria	Pseudomonadati	Pseudomonadota	Alphaproteobacteria	Micropepsales	Micropepsaceae	Rhizomicrobium palustre
GCA_011761985	13476	Bacteria	Pseudomonadati	Pseudomonadota	Alphaproteobacteria	Caulobacterales	Caulobacteraceae	Brevundimonas terrae
GCA_011762005	11808	Bacteria	Pseudomonadati	Pseudomonadota	Alphaproteobacteria	Sphingomonadales	Erythrobacteraceae	Qipengyuania flava
GCA_011762045	15089	Bacteria	Pseudomonadati	Pseudomonadota	Alphaproteobacteria	Micropepsales	Micropepsaceae	Rhizomicrobium electricum
GCA_011762085	15438	Bacteria	Pseudomonadati	Pseudomonadota	Alphaproteobacteria	Sphingomonadales	Sphingomonadaceae	Sphingomonas japonica
GCA_011927635	10278	Bacteria	Pseudomonadati	Pseudomonadota	Alphaproteobacteria	Sphingomonadales	Sphingomonadaceae	Sphingomonas trueperi
GCA_011927685	14578	Bacteria	Pseudomonadati	Pseudomonadota	Alphaproteobacteria	Rhodospirillales	Thalassospiraceae	Thalassospira tepidiphila
GCA_012034345	11938	Bacteria	Pseudomonadati	Pseudomonadota	Gammaproteobacteria	Pseudomonadales	Pseudomonadaceae	Pseudomonas brassicacearum subsp. brassicacearum
GCA_012163145	15073	Bacteria	Pseudomonadati	Pseudomonadota	Alphaproteobacteria	Acetobacterales	Roseomonadaceae	Falsiroseomonas frigidaquae
GCA_012275705	33348	Bacteria	Pseudomonadati	Pseudomonadota	Gammaproteobacteria	Vibrionales	Vibrionaceae	Vibrio chemaguriensis
GCA_012276755	13911	Bacteria	Pseudomonadati	Pseudomonadota	Gammaproteobacteria	Chromatiales	Chromatiaceae	Marichromatium bheemlicum
GCA_012295575	33793	Bacteria	Pseudomonadati	Pseudomonadota	Gammaproteobacteria	Alteromonadales	Ferrimonadaceae	Ferrimonas lipolytica
GCA_012395255	30904	Bacteria	Pseudomonadati	Pseudomonadota	Gammaproteobacteria	Lysobacterales	Rhodanobacteraceae	Oleiagrimonas citrea
GCA_012396675	21037	Bacteria	Pseudomonadati	Pseudomonadota	Gammaproteobacteria	Alteromonadales	Shewanellaceae	Shewanella algae
GCA_012584455	34183	Bacteria	Pseudomonadati	Pseudomonadota	Gammaproteobacteria	Alteromonadales	Shewanellaceae	Shewanella oncorhynchi
GCA_012769535	33941	Bacteria	Pseudomonadati	Pseudomonadota	Gammaproteobacteria	Methylococcales	Methylococcaceae	Methylococcus geothermalis
GCA_012844455	34179	Bacteria	Pseudomonadati	Pseudomonadota	Betaproteobacteria	Burkholderiales	Comamonadaceae	Comamonas suwonensis
GCA_012974805	5491	Bacteria	Pseudomonadati	Pseudomonadota	Gammaproteobacteria	Enterobacterales	Enterobacteriaceae	Escherichia coli
GCA_012986195	2952	Bacteria	Pseudomonadati	Pseudomonadota	Gammaproteobacteria	Pseudomonadales	Pseudomonadaceae	Pseudomonas oryzihabitans
GCA_013003915	34089	Bacteria	Pseudomonadati	Pseudomonadota	Betaproteobacteria	Burkholderiales	Oxalobacteraceae	Telluria aromaticivorans
GCA_013087525	33920	Bacteria	Pseudomonadati	Pseudomonadota	Betaproteobacteria	Burkholderiales	Comamonadaceae	Ramlibacter montanisoli
GCA_013112225	34260	Bacteria	Pseudomonadati	Pseudomonadota	Gammaproteobacteria	Oceanospirillales	Halomonadaceae	Halomonas azerica
GCA_013177435	31187	Bacteria	Pseudomonadati	Pseudomonadota	Gammaproteobacteria	Lysobacterales	Lysobacteraceae	Xylella taiwanensis
GCA_013201075	33604	Bacteria	Pseudomonadati	Pseudomonadota	Alphaproteobacteria	Acetobacterales	Acetobacteraceae	Lichenicola cladoniae
GCA_013240295	30310	Bacteria	Pseudomonadati	Pseudomonadota	Alphaproteobacteria	Hyphomicrobiales	Phyllobacteriaceae	Mesorhizobium sediminum
GCA_013267215	31522	Bacteria	Pseudomonadati	Pseudomonadota	Gammaproteobacteria	Alteromonadales	Shewanellaceae	Shewanella oneidensis
GCA_013307205	32563	Bacteria	Pseudomonadati	Pseudomonadota	Betaproteobacteria	Burkholderiales	Burkholderiaceae	Polynucleobacter arcticus
GCA_013358405	33661	Bacteria	Pseudomonadati	Pseudomonadota	Alphaproteobacteria	Hyphomicrobiales	Ahrensiaceae	Oricola thermophila
GCA_013371495	33750	Bacteria	Pseudomonadati	Pseudomonadota	Alphaproteobacteria	Sphingomonadales	Erythrobacteraceae	Altererythrobacter lutimaris
GCA_013374995	33572	Bacteria	Pseudomonadati	Pseudomonadota	Gammaproteobacteria	Pseudomonadales	Pseudomonadaceae	Pseudomonas eucalypticola
GCA_013375155	13046	Bacteria	Pseudomonadati	Pseudomonadota	Gammaproteobacteria	Enterobacterales	Yersiniaceae	Serratia ureilytica
GCA_013378075	31719	Bacteria	Pseudomonadati	Pseudomonadota	Alphaproteobacteria	Sphingomonadales	Sphingomonadaceae	Parasphingopyxis algicola
GCA_013378445	34245	Bacteria	Pseudomonadati	Pseudomonadota	Alphaproteobacteria	Hyphomicrobiales	Rhizobiaceae	Rhizobium rhizolycopersici
GCA_013394855	33490	Bacteria	Pseudomonadati	Pseudomonadota	Gammaproteobacteria	Enterobacterales	Budviciaceae	Insectihabitans xujianqingii
GCA_013408095	30307	Bacteria	Pseudomonadati	Pseudomonadota	Alphaproteobacteria	Sphingomonadales	Sphingomonadaceae	Novosphingobium marinum
GCA_013607875	13370	Bacteria	Pseudomonadati	Pseudomonadota	Alphaproteobacteria	Sphingomonadales	Sphingomonadaceae	Blastomonas ursincola
GCA_013839445	30603	Bacteria	Pseudomonadati	Pseudomonadota	Alphaproteobacteria	Hyphomicrobiales	Pleomorphomonadaceae	Chthonobacter albigriseus
GCA_014054525	21385	Bacteria	Pseudomonadati	Pseudomonadota	Betaproteobacteria	Neisseriales	Neisseriaceae	Alysiella filiformis
GCA_014054725	21443	Bacteria	Pseudomonadati	Pseudomonadota	Betaproteobacteria	Neisseriales	Neisseriaceae	Conchiformibius steedae
GCA_014117215	30961	Bacteria	Pseudomonadati	Pseudomonadota	Gammaproteobacteria	Lysobacterales	Lysobacteraceae	Stenotrophomonas tumulicola
GCA_014138435	10890	Bacteria	Pseudomonadati	Pseudomonadota	Alphaproteobacteria	Hyphomicrobiales	Methylobacteriaceae	Methylobacterium fujisawaense
GCA_014138635	21751	Bacteria	Pseudomonadati	Pseudomonadota	Alphaproteobacteria	Hyphomicrobiales	Phyllobacteriaceae	Aminobacter ciceronei
GCA_014164785	34509	Bacteria	Pseudomonadati	Pseudomonadota	Gammaproteobacteria	Pseudomonadales	Pseudomonadaceae	Pseudomonas guryensis
GCA_014174155	19097	Bacteria	Pseudomonadati	Pseudomonadota	Alphaproteobacteria	Acetobacterales	Acetobacteraceae	Gluconacetobacter tumulisoli
GCA_014174215	17774	Bacteria	Pseudomonadati	Pseudomonadota	Alphaproteobacteria	Acetobacterales	Acetobacteraceae	Gluconacetobacter tumulicola
GCA_014174275	19094	Bacteria	Pseudomonadati	Pseudomonadota	Alphaproteobacteria	Acetobacterales	Acetobacteraceae	Gluconacetobacter takamatsuzukensis
GCA_014174375	17772	Bacteria	Pseudomonadati	Pseudomonadota	Alphaproteobacteria	Acetobacterales	Acetobacteraceae	Gluconacetobacter asukensis
GCA_014174395	19092	Bacteria	Pseudomonadati	Pseudomonadota	Alphaproteobacteria	Acetobacterales	Acetobacteraceae	Gluconacetobacter aggeris
GCA_014174475	34510	Bacteria	Pseudomonadati	Pseudomonadota	Gammaproteobacteria	Pseudomonadales	Pseudomonadaceae	Pseudomonas ullengensis
GCA_014196115	11455	Bacteria	Pseudomonadati	Pseudomonadota	Alphaproteobacteria	Sphingomonadales	Sphingomonadaceae	Sphingomonas aquatilis
GCA_014196335	14602	Bacteria	Pseudomonadati	Pseudomonadota	Alphaproteobacteria	Caulobacterales	Caulobacteraceae	Brevundimonas lenta
GCA_014196595	17509	Bacteria	Pseudomonadati	Pseudomonadota	Alphaproteobacteria	Sphingomonadales	Sphingomonadaceae	Sphingorhabdus rigui
GCA_014196745	18825	Bacteria	Pseudomonadati	Pseudomonadota	Alphaproteobacteria	Sphingomonadales	Sphingomonadaceae	Sphingomonas kyeonggiensis
GCA_014196795	17627	Bacteria	Pseudomonadati	Pseudomonadota	Alphaproteobacteria	Rhodobacterales	Roseobacteraceae	Sagittula marina
GCA_014196925	30181	Bacteria	Pseudomonadati	Pseudomonadota	Alphaproteobacteria	Hyphomicrobiales	Chelatococcaceae	Chelatococcus caeni
GCA_014196965	30828	Bacteria	Pseudomonadati	Pseudomonadota	Alphaproteobacteria	Rhodobacterales	Roseobacteraceae	Actibacterium naphthalenivorans
GCA_014197055	14206	Bacteria	Pseudomonadati	Pseudomonadota	Alphaproteobacteria	Hyphomicrobiales	Devosiaceae	Devosia soli
GCA_014197785	9337	Bacteria	Pseudomonadati	Pseudomonadota	Alphaproteobacteria	Hyphomicrobiales	Rhodobiaceae	Rhodobium orientis
GCA_014197795	14191	Bacteria	Pseudomonadati	Pseudomonadota	Alphaproteobacteria	Rhodospirillales	Rhodospirillaceae	Roseospira goensis
GCA_014197915	14190	Bacteria	Pseudomonadati	Pseudomonadota	Alphaproteobacteria	Rhodospirillales	Rhodospirillaceae	Roseospira visakhapatnamensis
GCA_014199195	19656	Bacteria	Pseudomonadati	Pseudomonadota	Alphaproteobacteria	Acetobacterales	Acetobacteraceae	Neoroseomonas alkaliterrae
GCA_014199325	19201	Bacteria	Pseudomonadati	Pseudomonadota	Alphaproteobacteria	Sphingomonadales	Sphingomonadaceae	Sphingomonas yantingensis
GCA_014199335	18079	Bacteria	Pseudomonadati	Pseudomonadota	Alphaproteobacteria	Sphingomonadales	Sphingomonadaceae	Stakelama sediminis
GCA_014199415	17394	Bacteria	Pseudomonadati	Pseudomonadota	Alphaproteobacteria	Sphingomonadales	Sphingomonadaceae	Sphingomonas endophytica
GCA_014199595	11416	Bacteria	Pseudomonadati	Pseudomonadota	Alphaproteobacteria	Sphingomonadales	Sphingomonadaceae	Sphingomonas yabuuchiae
GCA_014199635	12465	Bacteria	Pseudomonadati	Pseudomonadota	Alphaproteobacteria	Sphingomonadales	Sphingomonadaceae	Novosphingobium taihuense
GCA_014199985	10891	Bacteria	Pseudomonadati	Pseudomonadota	Alphaproteobacteria	Hyphomicrobiales	Methylobacteriaceae	Methylorubrum rhodesianum
GCA_014200015	7853	Bacteria	Pseudomonadati	Pseudomonadota	Alphaproteobacteria	Hyphomicrobiales	Phyllobacteriaceae	Aminobacter niigataensis
GCA_014200045	8521	Bacteria	Pseudomonadati	Pseudomonadota	Alphaproteobacteria	Sphingomonadales	Sphingomonadaceae	Rhizorhapis suberifaciens
GCA_014202075	15911	Bacteria	Pseudomonadati	Pseudomonadota	Alphaproteobacteria	Caulobacterales	Caulobacteraceae	Brevundimonas basaltis
GCA_014202215	31785	Bacteria	Pseudomonadati	Pseudomonadota	Betaproteobacteria	Burkholderiales	Burkholderiaceae	Quisquiliibacterium transsilvanicum
GCA_014202765	21671	Bacteria	Pseudomonadati	Pseudomonadota	Betaproteobacteria	Neisseriales	Chitinibacteraceae	Silvimonas terrae
GCA_014202975	18749	Bacteria	Pseudomonadati	Pseudomonadota	Gammaproteobacteria	Steroidobacterales	Steroidobacteraceae	Povalibacter uvarum
GCA_014203215	17709	Bacteria	Pseudomonadati	Pseudomonadota	Alphaproteobacteria	Hyphomicrobiales	Bartonellaceae	Bartonella callosciuri
GCA_014206975	7854	Bacteria	Pseudomonadati	Pseudomonadota	Alphaproteobacteria	Hyphomicrobiales	Phyllobacteriaceae	Aminobacter aganoensis
GCA_014207645	18590	Bacteria	Pseudomonadati	Pseudomonadota	Gammaproteobacteria	Alteromonadales	Colwelliaceae	Thalassotalea piscium
GCA_014218255	33615	Bacteria	Pseudomonadati	Pseudomonadota	Betaproteobacteria	Burkholderiales	Burkholderiaceae	Mycoavidus sp.
GCA_014218705	34132	Bacteria	Pseudomonadati	Pseudomonadota	Gammaproteobacteria	Enterobacterales	Enterobacteriaceae	Kluyvera sichuanensis
GCA_014237875	34665	Bacteria	Pseudomonadati	Pseudomonadota	Alphaproteobacteria	Sphingomonadales	Sphingomonadaceae	Parasphingopyxis marina
GCA_014243445	31905	Bacteria	Pseudomonadati	Pseudomonadota	Alphaproteobacteria	Rhodobacterales	Paracoccaceae	Gemmobacter straminiformis
GCA_014280875	21505	Bacteria	Pseudomonadati	Pseudomonadota	Alphaproteobacteria	Hyphomicrobiales	Rhizobiaceae	Rhizobium daejeonense
GCA_014334095	34178	Bacteria	Pseudomonadati	Pseudomonadota	Alphaproteobacteria	Sphingomonadales	Sphingomonadaceae	Novosphingopyxis iocasae
GCA_014334155	32817	Bacteria	Pseudomonadati	Pseudomonadota	Gammaproteobacteria	Enterobacterales	Enterobacteriaceae	Salmonella enterica subsp. enterica
GCA_014396785	18309	Bacteria	Pseudomonadati	Pseudomonadota	Alphaproteobacteria	Sphingomonadales	Sphingomonadaceae	Sphingomonas lutea
GCA_014489495	17887	Bacteria	Pseudomonadati	Pseudomonadota	Alphaproteobacteria	Sphingomonadales	Sphingomonadaceae	Sphingomonas daechungensis
GCA_014489845	34075	Bacteria	Pseudomonadati	Pseudomonadota	Gammaproteobacteria	Orbales	Orbaceae	Frischella japonica
GCA_014635085	10715	Bacteria	Pseudomonadati	Pseudomonadota	Alphaproteobacteria	Acetobacterales	Acetobacteraceae	Asaia siamensis
GCA_014636635	18208	Bacteria	Pseudomonadati	Pseudomonadota	Gammaproteobacteria	Oceanospirillales	Alcanivoracaceae	Marinicella pacifica
GCA_014637725	19516	Bacteria	Pseudomonadati	Pseudomonadota	Alphaproteobacteria	Rhodobacterales	Roseobacteraceae	Marivita lacus
GCA_014638565	19854	Bacteria	Pseudomonadati	Pseudomonadota	Alphaproteobacteria	Hyphomicrobiales	Devosiaceae	Youhaiella tibetensis
GCA_014638745	19710	Bacteria	Pseudomonadati	Pseudomonadota	Gammaproteobacteria	Lysobacterales	Lysobacteraceae	Arenimonas maotaiensis
GCA_014639435	30077	Bacteria	Pseudomonadati	Pseudomonadota	Gammaproteobacteria	Enterobacterales	Hafniaceae	Hafnia psychrotolerans
GCA_014639875	30179	Bacteria	Pseudomonadati	Pseudomonadota	Alphaproteobacteria	Sphingomonadales	Sphingomonadaceae	Blastomonas aquatica
GCA_014640075	30308	Bacteria	Pseudomonadati	Pseudomonadota	Alphaproteobacteria	Hyphomicrobiales	Chelatococcaceae	Chelatococcus reniformis
GCA_014640115	30555	Bacteria	Pseudomonadati	Pseudomonadota	Alphaproteobacteria	Rhodobacterales	Roseobacteraceae	Sinisalibacter lacisalsi
GCA_014640675	30707	Bacteria	Pseudomonadati	Pseudomonadota	Alphaproteobacteria	Sphingomonadales	Sphingomonadaceae	Novosphingobium endophyticum
GCA_014641715	31171	Bacteria	Pseudomonadati	Pseudomonadota	Betaproteobacteria	Burkholderiales	Comamonadaceae	Polaromonas eurypsychrophila
GCA_014643635	31458	Bacteria	Pseudomonadati	Pseudomonadota	Alphaproteobacteria	Rhodobacterales	Roseobacteraceae	Salipiger pallidus
GCA_014644535	13283	Bacteria	Pseudomonadati	Pseudomonadota	Alphaproteobacteria	Acetobacterales	Acetobacteraceae	Neoroseomonas lacus
GCA_014646575	11590	Bacteria	Pseudomonadati	Pseudomonadota	Gammaproteobacteria	Pseudomonadales	Pseudomonadaceae	Halopseudomonas pertucinogena
GCA_014646595	11937	Bacteria	Pseudomonadati	Pseudomonadota	Gammaproteobacteria	Pseudomonadales	Pseudomonadaceae	Pseudomonas avellanae
GCA_014646715	13307	Bacteria	Pseudomonadati	Pseudomonadota	Gammaproteobacteria	Pseudomonadales	Pseudomonadaceae	Pseudomonas brenneri
GCA_014646755	13501	Bacteria	Pseudomonadati	Pseudomonadota	Gammaproteobacteria	Pseudomonadales	Pseudomonadaceae	Chryseomonas asuensis
GCA_014646855	13919	Bacteria	Pseudomonadati	Pseudomonadota	Gammaproteobacteria	Legionellales	Legionellaceae	Legionella impletisoli
GCA_014646955	14769	Bacteria	Pseudomonadati	Pseudomonadota	Gammaproteobacteria	Pseudomonadales	Pseudomonadaceae	Pseudomonas koreensis
GCA_014646975	14781	Bacteria	Pseudomonadati	Pseudomonadota	Gammaproteobacteria	Oceanospirillales	Oceanospirillaceae	Amphritea balenae
GCA_014647135	16212	Bacteria	Pseudomonadati	Pseudomonadota	Gammaproteobacteria	Alteromonadales	Shewanellaceae	Shewanella xiamenensis
GCA_014647255	17843	Bacteria	Pseudomonadati	Pseudomonadota	Alphaproteobacteria	Iodidimonadales	Iodidimonadaceae	Iodidimonas muriae
GCA_014647295	18140	Bacteria	Pseudomonadati	Pseudomonadota	Alphaproteobacteria	Sphingomonadales	Sphingosinicellaceae	Polymorphobacter multimanifer
GCA_014647395	18803	Bacteria	Pseudomonadati	Pseudomonadota	Gammaproteobacteria	Vibrionales	Vibrionaceae	Aliivibrio fischeri
GCA_014647575	20706	Bacteria	Pseudomonadati	Pseudomonadota	Gammaproteobacteria	Alteromonadales	Shewanellaceae	Shewanella hanedai
GCA_014647635	30078	Bacteria	Pseudomonadati	Pseudomonadota	Gammaproteobacteria	Pseudomonadales	Pseudomonadaceae	Pseudomonas matsuisoli
GCA_014647855	30804	Bacteria	Pseudomonadati	Pseudomonadota	Gammaproteobacteria	Alteromonadales	Shewanellaceae	Shewanella gelidii
GCA_014648035	31091	Bacteria	Pseudomonadati	Pseudomonadota	Gammaproteobacteria	Alteromonadales	Shewanellaceae	Shewanella algicola
GCA_014648295	32304	Bacteria	Pseudomonadati	Pseudomonadota	Gammaproteobacteria	Alteromonadales	Shewanellaceae	Shewanella saliphila
GCA_014648315	32305	Bacteria	Pseudomonadati	Pseudomonadota	Gammaproteobacteria	Alteromonadales	Shewanellaceae	Shewanella ulleungensis
GCA_014651375	21569	Bacteria	Pseudomonadati	Pseudomonadota	Alphaproteobacteria	Rhodobacterales	Roseobacteraceae	Tateyamaria omphalii
GCA_014651595	23208	Bacteria	Pseudomonadati	Pseudomonadota	Alphaproteobacteria	Hyphomicrobiales	Stappiaceae	Pseudovibrio japonicus
GCA_014651955	32076	Bacteria	Pseudomonadati	Pseudomonadota	Gammaproteobacteria	Alteromonadales	Shewanellaceae	Shewanella fodinae
GCA_014652375	17275	Bacteria	Pseudomonadati	Pseudomonadota	Gammaproteobacteria	Alteromonadales	Alteromonadaceae	Alishewanella tabrizica
GCA_014652395	17746	Bacteria	Pseudomonadati	Pseudomonadota	Betaproteobacteria	Burkholderiales	Alcaligenaceae	Advenella faeciporci
GCA_014652635	19305	Bacteria	Pseudomonadati	Pseudomonadota	Alphaproteobacteria	Hyphomicrobiales	Devosiaceae	Devosia pacifica
GCA_014652795	18802	Bacteria	Pseudomonadati	Pseudomonadota	Gammaproteobacteria	Oceanospirillales	Halomonadaceae	Kushneria pakistanensis
GCA_014652815	30216	Bacteria	Pseudomonadati	Pseudomonadota	Betaproteobacteria	Burkholderiales	Alcaligenaceae	Alcaligenes pakistanensis
GCA_014672755	6841	Bacteria	Pseudomonadati	Pseudomonadota	Gammaproteobacteria	Moraxellales	Moraxellaceae	Acinetobacter baumannii
GCA_014699135	30323	Bacteria	Pseudomonadati	Pseudomonadota	Betaproteobacteria	Burkholderiales	Oxalobacteraceae	Undibacterium aquatile
GCA_014727215	21088	Bacteria	Pseudomonadati	Pseudomonadota	Alphaproteobacteria	Hyphomicrobiales	Rhizobiaceae	Rhizobium leucaenae
GCA_014773485	21238	Bacteria	Pseudomonadati	Pseudomonadota	Gammaproteobacteria	Enterobacterales	Erwiniaceae	Erwinia aphidicola
GCA_014845115	10892	Bacteria	Pseudomonadati	Pseudomonadota	Alphaproteobacteria	Hyphomicrobiales	Methylobacteriaceae	Methylorubrum zatmanii
GCA_014850955	32282	Bacteria	Pseudomonadati	Pseudomonadota	Gammaproteobacteria	Methylococcales	Methylococcaceae	Methylomonas albis
GCA_014850975	32283	Bacteria	Pseudomonadati	Pseudomonadota	Gammaproteobacteria	Methylococcales	Methylococcaceae	Methylomonas fluvii
GCA_014873945	11566	Bacteria	Pseudomonadati	Pseudomonadota	Alphaproteobacteria	Hyphomicrobiales	Rhizobiaceae	Rhizobium viscosum
GCA_014878255	31623	Bacteria	Pseudomonadati	Pseudomonadota	Alphaproteobacteria	Acetobacterales	Acetobacteraceae	Bombella apis
GCA_014925285	15903	Bacteria	Pseudomonadati	Pseudomonadota	Gammaproteobacteria	Alteromonadales	Pseudoalteromonadaceae	Pseudoalteromonas lipolytica
GCA_014926585	33772	Bacteria	Pseudomonadati	Pseudomonadota	Alphaproteobacteria	Hyphomicrobiales	Devosiaceae	Devosia beringensis
GCA_015158295	34167	Bacteria	Pseudomonadati	Pseudomonadota	Alphaproteobacteria	Hyphomicrobiales	Devosiaceae	Devosia faecipullorum
GCA_015209725	34832	Bacteria	Pseudomonadati	Pseudomonadota	Gammaproteobacteria	Lysobacterales	Lysobacteraceae	Lysobacter ciconiae
GCA_015209745	33223	Bacteria	Pseudomonadati	Pseudomonadota	Gammaproteobacteria	Lysobacterales	Lysobacteraceae	Lysobacter avium
GCA_015352985	18414	Bacteria	Pseudomonadati	Pseudomonadota	Betaproteobacteria	Burkholderiales	Oxalobacteraceae	Noviherbaspirillum malthae
GCA_015356115	35780	Bacteria	Pseudomonadati	Pseudomonadota	Gammaproteobacteria	Pasteurellales	Pasteurellaceae	Rodentibacter haemolyticus
GCA_015475875	31675	Bacteria	Pseudomonadati	Pseudomonadota	Alphaproteobacteria	Sphingomonadales	Sphingomonadaceae	Sphingopyxis solisilvae
GCA_015482775	33619	Bacteria	Pseudomonadati	Pseudomonadota	Alphaproteobacteria	Hyphomicrobiales	Parvibaculaceae	Kaustia mangrovi
GCA_015679265	34320	Bacteria	Pseudomonadati	Pseudomonadota	Alphaproteobacteria	Rhodobacterales	Paracoccaceae	Pontivivens ytuae
GCA_015686695	33628	Bacteria	Pseudomonadati	Pseudomonadota	Gammaproteobacteria	Vibrionales	Vibrionaceae	Vibrio nitrifigilis
GCA_015831345	34453	Bacteria	Pseudomonadati	Pseudomonadota	Betaproteobacteria	Burkholderiales	Comamonadaceae	Caenimonas aquaedulcis
GCA_015865035	33996	Bacteria	Pseudomonadati	Pseudomonadota	Alphaproteobacteria	Sphingomonadales	Sphingomonadaceae	Novosphingobium aureum
GCA_015910705	10489	Bacteria	Pseudomonadati	Pseudomonadota	Betaproteobacteria	Burkholderiales	Burkholderiaceae	Ralstonia solanacearum
GCA_016107555	12601	Bacteria	Pseudomonadati	Pseudomonadota	Gammaproteobacteria	Moraxellales	Moraxellaceae	Psychrobacter celer
GCA_016107635	20634	Bacteria	Pseudomonadati	Pseudomonadota	Gammaproteobacteria	Oceanospirillales	Halomonadaceae	Halomonas venusta
GCA_016110345	32071	Bacteria	Pseudomonadati	Pseudomonadota	Betaproteobacteria	Rhodocyclales	Fluviibacteraceae	Fluviibacter phosphoraccumulans
GCA_016466415	5969	Bacteria	Pseudomonadati	Pseudomonadota	Betaproteobacteria	Burkholderiales	Burkholderiaceae	Ralstonia pickettii
GCA_016583625	39379	Bacteria	Pseudomonadati	Pseudomonadota	Gammaproteobacteria	Chromatiales	Halorhodospiraceae	Halorhodospira abdelmalekii
GCA_016584055	17835	Bacteria	Pseudomonadati	Pseudomonadota	Gammaproteobacteria	Chromatiales	Halorhodospiraceae	Halorhodospira neutriphila
GCA_016613475	34257	Bacteria	Pseudomonadati	Pseudomonadota	Gammaproteobacteria	Lysobacterales	Lysobacteraceae	Lysobacter arenosi
GCA_016613535	34258	Bacteria	Pseudomonadati	Bacteroidota	Flavobacteriia	Flavobacteriales	Flavobacteriaceae	Lysobacter solisilvae
GCA_016629665	16385	Bacteria	Pseudomonadati	Pseudomonadota	Alphaproteobacteria	Rhodobacterales	Paracoccaceae	Paracoccus caeni
GCA_016641735	33302	Bacteria	Pseudomonadati	Pseudomonadota	Betaproteobacteria	Burkholderiales	Comamonadaceae	Ramlibacter algicola
GCA_016653315	14151	Bacteria	Pseudomonadati	Pseudomonadota	Gammaproteobacteria	Chromatiales	Chromatiaceae	Halochromatium roseum
GCA_016653355	9224	Bacteria	Pseudomonadati	Pseudomonadota	Alphaproteobacteria	Hyphomicrobiales	Hyphomicrobiaceae	Rhodoplanes elegans
GCA_016654005	11415	Bacteria	Pseudomonadati	Pseudomonadota	Alphaproteobacteria	Caulobacterales	Caulobacteraceae	Brevundimonas nasdae
GCA_016722765	32081	Bacteria	Pseudomonadati	Pseudomonadota	Betaproteobacteria	Burkholderiales	Comamonadaceae	Ramlibacter alkalitolerans
GCA_016722785	31918	Bacteria	Pseudomonadati	Pseudomonadota	Betaproteobacteria	Burkholderiales	Comamonadaceae	Ramlibacter monticola
GCA_016746085	34456	Bacteria	Pseudomonadati	Pseudomonadota	Gammaproteobacteria	Aeromonadales	Aeromonadaceae	Zobellella iuensis
GCA_016765655	31590	Bacteria	Pseudomonadati	Pseudomonadota	Alphaproteobacteria	Rhodospirillales	Azospirillaceae	Skermanella mucosa
GCA_016801985	34287	Bacteria	Pseudomonadati	Pseudomonadota	Gammaproteobacteria	Steroidobacterales	Steroidobacteraceae	Steroidobacter gossypii
GCA_016806835	31276	Bacteria	Pseudomonadati	Pseudomonadota	Alphaproteobacteria	Rhodospirillales	Azospirillaceae	Skermanella rosea
GCA_016807805	34666	Bacteria	Pseudomonadati	Pseudomonadota	Alphaproteobacteria	Hyphomicrobiales	Xanthobacteraceae	Xanthobacter dioxanivorans
GCA_016809835	34601	Bacteria	Pseudomonadati	Pseudomonadota	Betaproteobacteria	Burkholderiales	Oxalobacteraceae	Mokoshia soli
GCA_016820515	33961	Bacteria	Pseudomonadati	Pseudomonadota	Gammaproteobacteria	Lysobacterales	Lysobacteraceae	Pseudoxanthomonas beigongshangi
GCA_016888445	13672	Bacteria	Pseudomonadati	Pseudomonadota	Gammaproteobacteria	Oceanospirillales	Oceanospirillaceae	Marinomonas ostreistagni
GCA_016888515	18818	Bacteria	Pseudomonadati	Pseudomonadota	Alphaproteobacteria	Rhodobacterales	Roseobacteraceae	Shimia biformata
GCA_016901015	34511	Bacteria	Pseudomonadati	Pseudomonadota	Gammaproteobacteria	Pseudomonadales	Pseudomonadaceae	Pseudomonas insulae
GCA_016905005	18747	Bacteria	Pseudomonadati	Pseudomonadota	Gammaproteobacteria	Lysobacterales	Rhodanobacteraceae	Dyella kyungheensis
GCA_016918075	34600	Bacteria	Pseudomonadati	Pseudomonadota	Gammaproteobacteria	Chromatiales	Chromatiaceae	Rheinheimera maricola
GCA_016937655	30068	Bacteria	Pseudomonadati	Pseudomonadota	Betaproteobacteria	Neisseriales	Chromobacteriaceae	Chromobacterium alkanivorans
GCA_017086445	34943	Bacteria	Pseudomonadati	Pseudomonadota	Alphaproteobacteria	Caulobacterales	Caulobacteraceae	Brevundimonas fontaquae
GCA_017165975	39192	Bacteria	Pseudomonadati	Pseudomonadota	Acidithiobacillia	Acidithiobacillales	Acidithiobacillaceae	Acidithiobacillus ferrooxidans
GCA_017254865	30855	Bacteria	Pseudomonadati	Pseudomonadota	Gammaproteobacteria	Alteromonadales	Alteromonadaceae	Bowmanella dokdonensis
GCA_017311475	18716	Bacteria	Pseudomonadati	Pseudomonadota	Betaproteobacteria	Rhodocyclales	Rhodocyclaceae	Niveibacterium umoris
GCA_017349315	34331	Bacteria	Pseudomonadati	Pseudomonadota	Alphaproteobacteria	Hyphomicrobiales	Aurantimonadaceae	Jiella flava
GCA_017353515	34333	Bacteria	Pseudomonadati	Pseudomonadota	Alphaproteobacteria	Hyphomicrobiales	Aurantimonadaceae	Jiella sonneratiae
GCA_017589465	34414	Bacteria	Pseudomonadati	Pseudomonadota	Gammaproteobacteria	Pseudomonadales	Pseudomonadaceae	Pseudomonas schmalbachii
GCA_017638545	34321	Bacteria	Pseudomonadati	Pseudomonadota	Gammaproteobacteria	Alteromonadales	Pseudoalteromonadaceae	Psychrosphaera ytuae
GCA_017776525	31159	Bacteria	Pseudomonadati	Pseudomonadota	Gammaproteobacteria	Oceanospirillales	Oceanospirillaceae	Marinobacterium alkalitolerans
GCA_017813335	30358	Bacteria	Pseudomonadati	Pseudomonadota	Alphaproteobacteria	Hyphomicrobiales	Phyllobacteriaceae	Tianweitania sediminis
GCA_017815135	34332	Bacteria	Pseudomonadati	Pseudomonadota	Alphaproteobacteria	Hyphomicrobiales	Aurantimonadaceae	Jiella mangrovi
GCA_017876095	30827	Bacteria	Pseudomonadati	Pseudomonadota	Alphaproteobacteria	Rhodospirillales	Azospirillaceae	Azospirillum agricola
GCA_017876165	18820	Bacteria	Pseudomonadati	Pseudomonadota	Alphaproteobacteria	Rhodospirillales	Azospirillaceae	Azospirillum soli
GCA_017948405	19496	Bacteria	Pseudomonadati	Pseudomonadota	Gammaproteobacteria	Alteromonadales	Pseudoalteromonadaceae	Psychrosphaera aestuarii
GCA_018069755	34285	Bacteria	Pseudomonadati	Pseudomonadota	Betaproteobacteria	Burkholderiales	Sphaerotilaceae	Ideonella aquatica
GCA_018129025	14592	Bacteria	Pseudomonadati	Pseudomonadota	Alphaproteobacteria	Acetobacterales	Acetobacteraceae	Neoroseomonas terrae
GCA_018145875	34473	Bacteria	Pseudomonadati	Pseudomonadota	Gammaproteobacteria	Oceanospirillales	Oceanospirillaceae	Marinomonas vulgaris
GCA_018263925	15607	Bacteria	Pseudomonadati	Pseudomonadota	Gammaproteobacteria	Oceanospirillales	Endozoicomonadaceae	Kistimonas asteriae
GCA_018323885	1661	Bacteria	Pseudomonadati	Pseudomonadota	Gammaproteobacteria	Enterobacterales	Enterobacteriaceae	Citrobacter amalonaticus
GCA_018324105	18991	Bacteria	Pseudomonadati	Pseudomonadota	Gammaproteobacteria	Moraxellales	Moraxellaceae	Acinetobacter bouvetii
GCA_018390695	32039	Bacteria	Pseudomonadati	Pseudomonadota	Alphaproteobacteria	Hyphomicrobiales	Xanthobacteraceae	Ancylobacter sonchi
GCA_018406605	32879	Bacteria	Pseudomonadati	Pseudomonadota	Gammaproteobacteria	Lysobacterales	Lysobacteraceae	Lysobacter caseinilyticus
GCA_018406645	32364	Bacteria	Pseudomonadati	Pseudomonadota	Gammaproteobacteria	Lysobacterales	Lysobacteraceae	Lysobacter helvus
GCA_018413645	34402	Bacteria	Pseudomonadati	Pseudomonadota	Alphaproteobacteria	Acetobacterales	Roseomonadaceae	Roseococcus pinisoli
GCA_018599245	31859	Bacteria	Pseudomonadati	Pseudomonadota	Alphaproteobacteria	Rhodobacterales	Paracoccaceae	Planktotalea lamellibrachiae
GCA_018682675	15910	Bacteria	Pseudomonadati	Pseudomonadota	Alphaproteobacteria	Sphingomonadales	Sphingomonadaceae	Sphingopyxis soli
GCA_018687595	32557	Bacteria	Pseudomonadati	Pseudomonadota	Betaproteobacteria	Burkholderiales	Burkholderiaceae	Polynucleobacter paludilacus
GCA_018687955	32554	Bacteria	Pseudomonadati	Pseudomonadota	Betaproteobacteria	Burkholderiales	Burkholderiaceae	Polynucleobacter ibericus
GCA_018688255	32935	Bacteria	Pseudomonadati	Pseudomonadota	Betaproteobacteria	Burkholderiales	Burkholderiaceae	Polynucleobacter corsicus
GCA_018729355	34790	Bacteria	Pseudomonadati	Pseudomonadota	Alphaproteobacteria	Rhodobacterales	Paracoccaceae	Gemmobacter fulvus
GCA_018736085	34605	Bacteria	Pseudomonadati	Pseudomonadota	Alphaproteobacteria	Hyphomicrobiales	Nitrobacteraceae	Bradyrhizobium sediminis
GCA_018736105	34602	Bacteria	Pseudomonadati	Pseudomonadota	Alphaproteobacteria	Hyphomicrobiales	Nitrobacteraceae	Bradyrhizobium sediminis
GCA_018736125	34603	Bacteria	Pseudomonadati	Pseudomonadota	Alphaproteobacteria	Hyphomicrobiales	Nitrobacteraceae	Bradyrhizobium sediminis
GCA_018798885	34791	Bacteria	Pseudomonadati	Pseudomonadota	Alphaproteobacteria	Rhodobacterales	Paracoccaceae	Gemmobacter fulvus
GCA_018854775	30830	Bacteria	Pseudomonadati	Pseudomonadota	Acidithiobacillia	Acidithiobacillales	Acidithiobacillaceae	Acidithiobacillus ferriphilus
GCA_018863195	34441	Bacteria	Pseudomonadati	Pseudomonadota	Alphaproteobacteria	Sphingomonadales	Sphingomonadaceae	Sphingomonas quercus
GCA_018863235	34652	Bacteria	Pseudomonadati	Pseudomonadota	Gammaproteobacteria	Cellvibrionales	Cellvibrionaceae	Aestuariicella albida
GCA_018881545	32939	Bacteria	Pseudomonadati	Pseudomonadota	Betaproteobacteria	Burkholderiales	Burkholderiaceae	Polynucleobacter alcilacus
GCA_018881715	32561	Bacteria	Pseudomonadati	Pseudomonadota	Betaproteobacteria	Burkholderiales	Burkholderiaceae	Polynucleobacter parvulilacunae
GCA_018881755	32556	Bacteria	Pseudomonadati	Pseudomonadota	Betaproteobacteria	Burkholderiales	Burkholderiaceae	Polynucleobacter finlandensis
GCA_018881835	32938	Bacteria	Pseudomonadati	Pseudomonadota	Betaproteobacteria	Burkholderiales	Burkholderiaceae	Polynucleobacter hallstattensis
GCA_018882155	32936	Bacteria	Pseudomonadati	Pseudomonadota	Betaproteobacteria	Burkholderiales	Burkholderiaceae	Polynucleobacter nymphae
GCA_018882205	32933	Bacteria	Pseudomonadati	Pseudomonadota	Betaproteobacteria	Burkholderiales	Burkholderiaceae	Polynucleobacter bastaniensis
GCA_018968705	35177	Bacteria	Pseudomonadati	Pseudomonadota	Gammaproteobacteria	Pseudomonadales	Pseudomonadaceae	Pseudomonas lijiangensis
GCA_018982885	34545	Bacteria	Pseudomonadati	Pseudomonadota	Alphaproteobacteria	Sphingomonadales	Sphingosinicellaceae	Polymorphobacter megasporae
GCA_019024325	14634	Bacteria	Pseudomonadati	Pseudomonadota	Alphaproteobacteria	Acetobacterales	Roseomonadaceae	Falsiroseomonas tokyonensis
GCA_019049855	34254	Bacteria	Pseudomonadati	Pseudomonadota	Hydrogenophilia	Hydrogenophilales	Hydrogenophilaceae	Hydrogenophilus thiooxidans
GCA_019132845	30465	Bacteria	Pseudomonadati	Pseudomonadota	Betaproteobacteria	Burkholderiales	Alcaligenaceae	Advenella alkanexedens
GCA_019132875	34792	Bacteria	Pseudomonadati	Pseudomonadota	Gammaproteobacteria	Enterobacterales	Erwiniaceae	Erwinia phyllosphaerae
GCA_019186805	34454	Bacteria	Pseudomonadati	Pseudomonadota	Betaproteobacteria	Burkholderiales	Comamonadaceae	Comamonas fluminis
GCA_019203965	33060	Bacteria	Pseudomonadati	Pseudomonadota	Alphaproteobacteria	Acetobacterales	Elioraeaceae	Elioraea tepida
GCA_019351405	34534	Bacteria	Pseudomonadati	Pseudomonadota	Alphaproteobacteria	Sphingomonadales	Sphingomonadaceae	Stakelama flava
GCA_019429485	34796	Bacteria	Pseudomonadati	Pseudomonadota	Alphaproteobacteria	Sphingomonadales	Sphingomonadaceae	Sphingomonas citri
GCA_019429525	34794	Bacteria	Pseudomonadati	Pseudomonadota	Alphaproteobacteria	Sphingomonadales	Sphingomonadaceae	Sphingomonas folii
GCA_019429535	34795	Bacteria	Pseudomonadati	Pseudomonadota	Alphaproteobacteria	Sphingomonadales	Sphingomonadaceae	Sphingomonas citricola
GCA_019430945	34442	Bacteria	Pseudomonadati	Pseudomonadota	Alphaproteobacteria	Hyphomicrobiales	Rhizobiaceae	Rhizobium populisoli
GCA_019504385	34403	Bacteria	Pseudomonadati	Pseudomonadota	Alphaproteobacteria	Hyphomicrobiales	Devosiaceae	Devosia salina
GCA_019623905	34381	Bacteria	Pseudomonadati	Pseudomonadota	Alphaproteobacteria	Rhodobacterales	Paracoccaceae	Neotabrizicola shimadae
GCA_019654995	11561	Bacteria	Pseudomonadati	Pseudomonadota	Gammaproteobacteria	Alteromonadales	Shewanellaceae	Shewanella schlegeliana
GCA_019655015	11563	Bacteria	Pseudomonadati	Pseudomonadota	Gammaproteobacteria	Alteromonadales	Shewanellaceae	Shewanella sairae
GCA_019655855	34250	Bacteria	Pseudomonadati	Pseudomonadota	Gammaproteobacteria	Pseudomonadales	Pseudomonadaceae	Pseudomonas paralcaligenes
GCA_019670005	18894	Bacteria	Pseudomonadati	Pseudomonadota	Gammaproteobacteria	Methylococcales	Methylococcaceae	Methylomagnum ishizawai
GCA_019670105	21469	Bacteria	Pseudomonadati	Pseudomonadota	Gammaproteobacteria	Alteromonadales	Alteromonadaceae	Agarivorans albus
GCA_019679475	34658	Bacteria	Pseudomonadati	Pseudomonadota	Alphaproteobacteria	Hyphomonadales	Hyphomonadaceae	Hyphomonas sediminis
GCA_019703835	31630	Bacteria	Pseudomonadati	Pseudomonadota	Gammaproteobacteria	Vibrionales	Vibrionaceae	Thaumasiovibrio subtropicus
GCA_019780885	17639	Bacteria	Pseudomonadati	Pseudomonadota	Alphaproteobacteria	Rhodospirillales	Azospirillaceae	Azospirillum formosense
GCA_019793235	34678	Bacteria	Pseudomonadati	Pseudomonadota	Alphaproteobacteria	Sphingomonadales	Sphingomonadaceae	Sphingopyxis jiangsuensis
GCA_019880555	33125	Bacteria	Pseudomonadati	Pseudomonadota	Alphaproteobacteria	Sphingomonadales	Sphingomonadaceae	Hephaestia mangrovi
GCA_019880585	31229	Bacteria	Pseudomonadati	Pseudomonadota	Alphaproteobacteria	Sphingomonadales	Sphingomonadaceae	Sphingomonas colocasiae
GCA_019891355	31802	Bacteria	Pseudomonadati	Pseudomonadota	Alphaproteobacteria	Hyphomicrobiales	Phyllobacteriaceae	Nitratireductor rhodophyticola
GCA_019891395	14851	Bacteria	Pseudomonadati	Pseudomonadota	Alphaproteobacteria	Hyphomicrobiales	Phyllobacteriaceae	Nitratireductor kimnyeongensis
GCA_019931215	33717	Bacteria	Pseudomonadati	Pseudomonadota	Gammaproteobacteria	Oceanospirillales	Alcanivoracaceae	Alcanivorax limicola
GCA_019966575	19534	Bacteria	Pseudomonadati	Pseudomonadota	Alphaproteobacteria	Hyphomicrobiales	Ahrensiaceae	Oricola cellulosilytica
GCA_019973615	34246	Bacteria	Pseudomonadati	Pseudomonadota	Betaproteobacteria	Burkholderiales	Comamonadaceae	Rhodoferax sp.
GCA_020005165	17727	Bacteria	Pseudomonadati	Pseudomonadota	Gammaproteobacteria	Kangiellales	Kangiellaceae	Kangiella taiwanensis
GCA_020025155	34440	Bacteria	Pseudomonadati	Pseudomonadota	Gammaproteobacteria	Pseudomonadales	Pseudomonadaceae	Pseudomonas nanhaiensis
GCA_020026895	34786	Bacteria	Pseudomonadati	Pseudomonadota	Gammaproteobacteria	Lysobacterales	Lysobacteraceae	Lysobacter selenitireducens
GCA_020089865	35317	Bacteria	Pseudomonadati	Pseudomonadota	Alphaproteobacteria	Hyphomicrobiales	Methylobacteriaceae	Microvirga puerhi
GCA_020141465	34778	Bacteria	Pseudomonadati	Pseudomonadota	Alphaproteobacteria	Rhodobacterales	Roseobacteraceae	Roseovarius carneus
GCA_020523605	34449	Bacteria	Pseudomonadati	Pseudomonadota	Alphaproteobacteria	Acetobacterales	Roseomonadaceae	Roseicella aerolata
GCA_020531905	35050	Bacteria	Pseudomonadati	Pseudomonadota	Betaproteobacteria	Neisseriales	Chitinibacteraceae	Deefgea salmonis
GCA_020531965	35100	Bacteria	Pseudomonadati	Pseudomonadota	Alphaproteobacteria	Hyphomicrobiales	Rhizobiaceae	Neorhizobium xiangyangii
GCA_020531985	14331	Bacteria	Pseudomonadati	Pseudomonadota	Gammaproteobacteria	Chromatiales	Chromatiaceae	Rheinheimera aquimaris
GCA_020532705	32031	Bacteria	Pseudomonadati	Pseudomonadota	Betaproteobacteria	Nitrosomonadales	Methylophilaceae	Methylobacillus caricis
GCA_020539505	34168	Bacteria	Pseudomonadati	Pseudomonadota	Betaproteobacteria	Burkholderiales	Alcaligenaceae	Mesopusillimonas faecipullorum
GCA_020866845	34750	Bacteria	Pseudomonadati	Pseudomonadota	Alphaproteobacteria	Sphingomonadales	Sphingomonadaceae	Sphingomonas radiodurans
GCA_020880995	31892	Bacteria	Pseudomonadati	Pseudomonadota	Alphaproteobacteria	Hyphomicrobiales	Reyranellaceae	Reyranella aquatilis
GCA_020883495	20728	Bacteria	Pseudomonadati	Pseudomonadota	Alphaproteobacteria	Hyphomicrobiales	Rhizobiaceae	Shinella zoogloeoides
GCA_020906275	14162	Bacteria	Pseudomonadati	Pseudomonadota	Alphaproteobacteria	Sphingomonadales	Sphingomonadaceae	Parasphingorhabdus litoris
GCA_021043325	15503	Bacteria	Pseudomonadati	Pseudomonadota	Betaproteobacteria	Burkholderiales	Sphaerotilaceae	Ideonella azotifigens
GCA_021117385	35197	Bacteria	Pseudomonadati	Pseudomonadota	Gammaproteobacteria	Lysobacterales	Rhodanobacteraceae	Frateuria soli
GCA_021117405	35198	Bacteria	Pseudomonadati	Pseudomonadota	Gammaproteobacteria	Lysobacterales	Rhodanobacteraceae	Frateuria edaphi
GCA_021173085	35178	Bacteria	Pseudomonadati	Pseudomonadota	Betaproteobacteria	Burkholderiales	Burkholderiaceae	Ralstonia wenshanensis
GCA_021227995	35076	Bacteria	Pseudomonadati	Pseudomonadota	Alphaproteobacteria	Sphingomonadales	Sphingomonadaceae	Novosphingobium kaempferiae
GCA_021249385	18740	Bacteria	Pseudomonadati	Pseudomonadota	Betaproteobacteria	Burkholderiales	Comamonadaceae	Melaminivora jejuensis
GCA_021272385	33626	Bacteria	Pseudomonadati	Pseudomonadota	Gammaproteobacteria	Vibrionales	Vibrionaceae	Vibrio salinus
GCA_021491915	35227	Bacteria	Pseudomonadati	Pseudomonadota	Alphaproteobacteria	Rhodobacterales	Paracoccaceae	Paracoccus everestensis
GCA_021532615	34973	Bacteria	Pseudomonadati	Pseudomonadota	Alphaproteobacteria	Rhodobacterales	Roseobacteraceae	Octadecabacter dasysiphoniae
GCA_021532625	34969	Bacteria	Pseudomonadati	Pseudomonadota	Alphaproteobacteria	Rhodobacterales	Roseobacteraceae	Octadecabacter algicola
GCA_021653995	34906	Bacteria	Pseudomonadati	Pseudomonadota	Betaproteobacteria	Burkholderiales	Alcaligenaceae	Paracandidimonas lactea
GCA_021654335	39089	Bacteria	Pseudomonadati	Pseudomonadota	Betaproteobacteria	Nitrosomonadales	Gallionellaceae	Sideroxyarcus emersonii
GCA_021655555	35003	Bacteria	Pseudomonadati	Pseudomonadota	Gammaproteobacteria	Cellvibrionales	Cellvibrionaceae	Marinagarivorans cellulosilyticus
GCA_022171985	35262	Bacteria	Pseudomonadati	Pseudomonadota	Gammaproteobacteria	Enterobacterales	Enterobacteriaceae	Huaxiibacter chinensis
GCA_022179085	16406	Bacteria	Pseudomonadati	Pseudomonadota	Alphaproteobacteria	Hyphomicrobiales	Methylobacteriaceae	Methylobacterium aerolatum
GCA_022179185	32048	Bacteria	Pseudomonadati	Pseudomonadota	Alphaproteobacteria	Hyphomicrobiales	Methylobacteriaceae	Methylobacterium frigidaeris
[truncated: 4,751 more rows]

## Sheet: Table S2
Table S2. Lists of key genes associated with electron acceptors and electron donors for metabolic prediction.
Annotation	Category	Energy supply	Function	Gene.abbreviation	key gene sets	Gene.name	Hmm.file	Corresponding.KO	Reaction	Substrate	Product
Metabolic	Oxygen metabolism (Oxidative phosphorylation Complex IV)	electron acceptor (aerobic)	Oxygen metabolism - cytochrome c oxidase, caa3-type	coxA	coxAB	cytochrome c oxidase subunit I	TIGR02891.hmm	K02274	4 ferrocytochrome c + O2 + 4 H+ = 4 ferricytochrome c + 2 H2O [RN:R00081]	ferrocytochrome c; O2; H+	ferricytochrome c; H2O
Metabolic	Oxygen metabolism (Oxidative phosphorylation Complex IV)	electron acceptor (aerobic)	Oxygen metabolism - cytochrome c oxidase, caa3-type	coxB	coxAB	cytochrome c oxidase subunit II	TIGR02866.hmm	K02275	4 ferrocytochrome c + O2 + 4 H+ = 4 ferricytochrome c + 2 H2O [RN:R00081]	ferrocytochrome c; O2; H+	ferricytochrome c; H2O
Metabolic	Oxygen metabolism (Oxidative phosphorylation Complex IV)	electron acceptor (aerobic)	Oxygen metabolism - cytochrome (quinone) oxidase, bo type	cyoA	cyoABCD	cytochrome o ubiquinol oxidase subunit II	TIGR01433.hmm	K02297	2 ubiquinol + O2 + n H+[side 1] = 2 ubiquinone + 2 H2O + n H+[side 2] [RN:R11335]	ubiquinol; O2; H+	ubiquinone; H2O; H+
Metabolic	Oxygen metabolism (Oxidative phosphorylation Complex IV)	electron acceptor (aerobic)	Oxygen metabolism - cytochrome (quinone) oxidase, bo type	cyoD	cyoABCD	cytochrome o ubiquinol oxidase subunit IV	TIGR02847.hmm	K02300	2 ubiquinol + O2 + n H+[side 1] = 2 ubiquinone + 2 H2O + n H+[side 2] [RN:R11335]	ubiquinol; O2; H+	ubiquinone; H2O; H+
Metabolic	Oxygen metabolism (Oxidative phosphorylation Complex IV)	electron acceptor (aerobic)	Oxygen metabolism - cytochrome (quinone) oxidase, bo type	cyoB	cyoABCD	cytochrome o ubiquinol oxidase subunit I	K02298.hmm	K02298	2 ubiquinol + O2 + n H+[side 1] = 2 ubiquinone + 2 H2O + n H+[side 2] [RN:R11335]	ubiquinol; O2; H+	ubiquinone; H2O; H+
Metabolic	Oxygen metabolism (Oxidative phosphorylation Complex IV)	electron acceptor (aerobic)	Oxygen metabolism - cytochrome (quinone) oxidase, bo type	cyoC	cyoABCD	cytochrome o ubiquinol oxidase subunit III	K02299.hmm	K02299	2 ubiquinol + O2 + n H+[side 1] = 2 ubiquinone + 2 H2O + n H+[side 2] [RN:R11335]	ubiquinol; O2; H+	ubiquinone; H2O; H+
Metabolic	Oxygen metabolism (Oxidative phosphorylation Complex IV)	electron acceptor (microaerobic)	Oxygen metabolism - cytochrome c oxidase, cbb3-type	ccoN	ccoON	cytochrome c oxidase cbb3-type subunit I	TIGR00780.hmm	K00404	4 ferrocytochrome c + O2 + 4 H+ = 4 ferricytochrome c + 2 H2O [RN:R00081]	ferrocytochrome c; O2; H+	ferricytochrome c; H2O
Metabolic	Oxygen metabolism (Oxidative phosphorylation Complex IV)	electron acceptor (microaerobic)	Oxygen metabolism - cytochrome c oxidase, cbb3-type	ccoO	ccoON	cytochrome c oxidase cbb3-type subunit II	TIGR00781.hmm	K00405	4 ferrocytochrome c + O2 + 4 H+ = 4 ferricytochrome c + 2 H2O [RN:R00081]	ferrocytochrome c; O2; H+	ferricytochrome c; H2O
Metabolic	Oxygen metabolism (Oxidative phosphorylation Complex IV)	electron acceptor (microaerobic)	Oxygen metabolism - cytochrome (quinone) oxidase, bd type	cydA	cydAB	cytochrome bd ubiquinol oxidase subunit I	PF01654.hmm	K00425	2 ubiquinol + O2[side 2] + 4 H+[side 2] = 2 ubiquinone + 2 H2O[side 2] + 4 H+[side 1] [RN:R11325]	ubiquinol; O2; H+; e-	ubiquinone; H2O; H+; e-
Metabolic	Oxygen metabolism (Oxidative phosphorylation Complex IV)	electron acceptor (microaerobic)	Oxygen metabolism - cytochrome (quinone) oxidase, bd type	cydB	cydAB	cytochrome bd ubiquinol oxidase subunit II	TIGR00203.hmm	K00426	2 ubiquinol + O2[side 2] + 4 H+[side 2] = 2 ubiquinone + 2 H2O[side 2] + 4 H+[side 1] [RN:R11325]	ubiquinol; O2; H+; e-	ubiquinone; H2O; H+; e-
Metabolic	Hydrogenases	electron donor	Ni-Fe Hydrogenase	nife-group-1	-	Ni-Fe Hydrogenase	nife-group-1.hmm	N/A	H2-uptake	N/A	N/A
Metabolic	Hydrogenases	electron donor	Ni-Fe Hydrogenase	nife-group-2ade	-	Ni-Fe Hydrogenase	nife-group-2ade.hmm	N/A	H2-uptake	N/A	N/A
Metabolic	Hydrogenases	electron donor	Ni-Fe Hydrogenase	nife-group-2bc	-	Ni-Fe Hydrogenase	nife-group-2bc.hmm	N/A	H2-uptake	N/A	N/A
Metabolic	Hydrogenases	electron donor	Ni-Fe Hydrogenase	nife-group-4hi	-	Ni-Fe Hydrogenase	nife-group-4hi.hmm	N/A	H2-uptake	N/A	N/A
Metabolic	Hydrogenases	electron donor	FeFe hydrogenase	fefe-group-a2	-	FeFe hydrogenase	fefe-group-a2	N/A	H2-uptake	N/A	N/A
Metabolic	Sulfur cycling enzymes (detailed)	electron donor	Dissimilatory sulfur metabolism | Sulfide oxidation	sqr	-	sulfide:quinone oxidoreductase	sulfide_quinone_oxidoreductase_sqr.hmm	K17218	n HS- + n quinone = polysulfide + n quinol [RN:R10152]	HS-; quinone	polysulfide; quinol
Metabolic	Sulfur cycling enzymes (detailed)	electron donor	Dissimilatory sulfur metabolism | Sulfur oxidation/reduction	sor	-	sulfur oxygenase/reductase	PF07682.hmm	K16952	4 sulfur + 4 H2O + O2 = 2 hydrogen sulfide + 2 sulfite [RN:R07365]	sulfur; H2O; O2	hydrogen sulfide; sulfite
Metabolic	Sulfur cycling enzymes (detailed)	electron donor	Dissimilatory sulfur metabolism | Thiosulfate oxidation	soxA	soxABXYZ	L-cysteine S-thiosulfotransferase	soxA.hmm	K17222	[SoxY protein]-L-cysteine + thiosulfate + 2 ferricytochrome c = [SoxY protein]-S-sulfosulfanyl-L-cysteine + 2 ferrocytochrome c + 2 H+ [RN:R12163]; [SoxY protein]-S-sulfanyl-L-cysteine + thiosulfate + 2 ferricytochrome c = [SoxY protein]-S-(2-sulfodisulfanyl)-L-cysteine + 2 ferrocytochrome c + 2 H+ [RN:R12164]	[SoxY protein]-L-cysteine; thiosulfate [CPD:C00320]; ferricytochrome c [CPD:C00125]; [SoxY protein]-S-sulfanyl-L-cysteine	[SoxY protein]-S-sulfosulfanyl-L-cysteine; ferrocytochrome c; H+; [SoxY protein]-S-(2-sulfodisulfanyl)-L-cysteine
Metabolic	Sulfur cycling enzymes (detailed)	electron donor	Dissimilatory sulfur metabolism | Thiosulfate oxidation	soxB	soxABXYZ	S-sulfosulfanyl-L-cysteine sulfohydrolase	soxB.hmm	K17224	[SoxY protein]-S-sulfosulfanyl-L-cysteine + H2O = [SoxY protein]-S-sulfanyl-L-cysteine + sulfate [RN:R12096]; [SoxY protein]-S-(2-sulfodisulfanyl)-L-cysteine + H2O = [SoxY protein]-S-disulfanyl-L-cysteine + sulfate [RN:R12097]	[SoxY protein]-S-sulfosulfanyl-L-cysteine; H2O; [SoxY protein]-S-(2-sulfodisulfanyl)-L-cysteine	[SoxY protein]-S-sulfanyl-L-cysteine; sulfate; [SoxY protein]-S-disulfanyl-L-cysteine
Metabolic	Sulfur cycling enzymes (detailed)	electron donor	Dissimilatory sulfur metabolism | Thiosulfate oxidation	soxX	soxABXYZ	L-cysteine S-thiosulfotransferase	soxX.hmm	K17223	[SoxY protein]-L-cysteine + thiosulfate + 2 ferricytochrome c = [SoxY protein]-S-sulfosulfanyl-L-cysteine + 2 ferrocytochrome c + 2 H+ [RN:R12163]; [SoxY protein]-S-sulfanyl-L-cysteine + thiosulfate + 2 ferricytochrome c = [SoxY protein]-S-(2-sulfodisulfanyl)-L-cysteine + 2 ferrocytochrome c + 2 H+ [RN:R12164]	[SoxY protein]-L-cysteine; thiosulfate; ferricytochrome c; [SoxY protein]-S-sulfanyl-L-cysteine	[SoxY protein]-S-sulfosulfanyl-L-cysteine; ferrocytochrome c; H+; [SoxY protein]-S-(2-sulfodisulfanyl)-L-cysteine
Metabolic	Sulfur cycling enzymes (detailed)	electron donor	Dissimilatory sulfur metabolism | Thiosulfate oxidation	soxY	soxABXYZ	sulfur-oxidizing protein SoxY	soxY.hmm	K17226	thiosulfate + 5 H2O + 8 ferricytochrome c = 2 sulfate + 8 ferrocytochrome c + 10 H+	thiosulfate; H2O; ferricytochrome c	sulfate; ferrocytochrome c; H+
Metabolic	Sulfur cycling enzymes (detailed)	electron donor	Dissimilatory sulfur metabolism | Thiosulfate oxidation	soxYZ	soxABXYZ	soxYZ_like_carrier	soxYZ_like_carrier.hmm	N/A	quinoprotein dehydrogenase-associated SoxYZ-like carrier	N/A	N/A
Metabolic	Sulfur cycling enzymes (detailed)	electron donor	Dissimilatory sulfur metabolism | Sulfur oxidation/Sulfite reduction	dsrA	dsrAB	dissimilatory sulfite reductase alpha subunit	dsrA.hmm	N/A	hydrogen sulfide + a [DsrC protein]-disulfide + 2 acceptor + 3 H2O = sulfite + a [DsrC protein]-dithiol + 2 reduced acceptor + 2 H+ [RN:R00861]	hydrogen sulfide; [DsrC protein]-disulfide; acceptor; H2O	sulfite; [DsrC protein]-dithiol; reduced acceptor; H+
Metabolic	Sulfur cycling enzymes (detailed)	electron donor	Dissimilatory sulfur metabolism | Sulfur oxidation/Sulfite reduction	dsrB	dsrAB	dissimilatory sulfite reductase beta subunit	dsrB.hmm	N/A	hydrogen sulfide + a [DsrC protein]-disulfide + 2 acceptor + 3 H2O = sulfite + a [DsrC protein]-dithiol + 2 reduced acceptor + 2 H+ [RN:R00861]	hydrogen sulfide; [DsrC protein]-disulfide; acceptor; H2O	sulfite; [DsrC protein]-dithiol; reduced acceptor; H+
Metabolic	Sulfur cycling enzymes (detailed)	electron donor	Dissimilatory sulfur metabolism | Sulfur reduction	sreA	sreAB	sulfur reductase molybdopterin subunit	K17219.hmm	K17219	sulfur + reduced acceptor = hydrogen sulfide + acceptor	sulfur, reduced acceptor	hydrogen sulfide, acceptor
Metabolic	Sulfur cycling enzymes (detailed)	electron donor	Dissimilatory sulfur metabolism | Sulfur reduction	sreB	sreAB	sulfur reductase FeS subunit	K17220.hmm	K17220	sulfur + reduced acceptor = hydrogen sulfide + acceptor	sulfur, reduced acceptor	hydrogen sulfide, acceptor
Metabolic	Sulfur cycling enzymes (detailed)	electron donor	Dissimilatory sulfur metabolism | Sulfate reduction	aprA	aprAB	adenylylsulfate reductase, subunit A	aprA.hmm	K00394	AMP + sulfite + acceptor = adenylyl sulfate + reduced acceptor [RN:R00860]	AMP; sulfite; acceptor	adenylyl sulfate; reduced acceptor
Metabolic	Sulfur cycling enzymes (detailed)	electron donor	Dissimilatory sulfur metabolism | Sulfate reduction	aprB	-	adenylylsulfate reductase, subunit B	aprB.hmm	K00395	AMP + sulfite + acceptor = adenylyl sulfate + reduced acceptor [RN:R00860]	AMP; sulfite; acceptor	adenylyl sulfate; reduced acceptor
Metabolic	Sulfur cycling enzymes (detailed)	electron donor	Dissimilatory sulfur metabolism | Sulfate reduction	sat	-	sulfate adenylyltransferase	TIGR00339.hmm	K00958	ATP + sulfate = diphosphate + adenylyl sulfate [RN:R00529]	ATP; sulfate	diphosphate; adenylyl sulfate
Metabolic	Sulfur cycling enzymes (detailed)	electron donor	Dissimilatory sulfur metabolism | Thiosulfate disproportionation	phsA	-	thiosulfate reductase / polysulfide reductase chain A	thiosulfate_reductase_phsA.hmm	K08352	thiosulfate + a quinol = sulfite + hydrogen sulfide + a quinone [RN:R11488]	thiosulfate; quinol	sulfite; hydrogen sulfide; quinone
Metabolic	Sulfur cycling enzymes (detailed)	electron donor	DMSO metabolism | DMSO (Dimethyl sulfoxide) <-> DMS (Dimethyl sulfide)	dmsA	-	anaerobic dimethyl sulfoxide reductase subunit A	K07306.hmm	K07306	dimethyl sulfide + menaquinone + H2O = dimethyl sulfoxide + menaquinol [RN:R09501]	dimethyl sulfide; menaquinone	dimethyl sulfoxide; menaquinol
Metabolic	Nitrogen cycling	electron donor	Nitrate reduction	napA	napAB	periplasmic nitrate reductase NapA	TIGR01706.hmm	K02567	Nitrite + Acceptor + H2O <=> Nitrate + Reduced acceptor	Nitrite; Acceptor; H2O	Nitrate; Reduced acceptor
Metabolic	Nitrogen cycling	electron donor	Nitrate reduction	napB	napAB	cytochrome c-type protein NapB	PF03892.hmm	K02568	Nitrite + Acceptor + H2O <=> Nitrate + Reduced acceptor	Nitrite; Acceptor; H2O	Nitrate; Reduced acceptor
Metabolic	Nitrogen cycling	electron donor	Nitrate reduction	narG	narGH	nitrate reductase / nitrite oxidoreductase, alpha subunit	TIGR01580.hmm	K00370	nitrate + a quinol = nitrite + a quinone + H2O [RN:R09497]	nitrate; quinol	nitrite; quinone; H2O
Metabolic	Nitrogen cycling	electron donor	Nitrate reduction	narH	narGH	nitrate reductase / nitrite oxidoreductase, beta subunit	TIGR01660.hmm	K00371	nitrate + a quinol = nitrite + a quinone + H2O [RN:R09497]	nitrate; quinol	nitrite; quinone; H2O
Blast search	Reaction center protein L chain	electron donor associated metabolism	Photosynthesis	PufL	pufLM	-	-	-	-	-	-
Blast search	Reaction center protein M chain	electron donor associated metabolism	Photosynthesis	PufM	pufLM	-	-	-	-	-	-

## Sheet: Table S3
Table S3. List of RubisCO-harboring JCM strains used in this study.
¶, Strain names were obtained from the JCM Online Catalogue of Strains, BacDive, or species description papers, with the corresponding references provided in the "References for strain name" column. If a strain name was not available, it is indicated with a “–”. *, Strains used for literature-based surveys, phylogenetic analysis, and metabolic potential analysis are marked with a "+". †, For stra…
Genome	JCM num	Type	Species	Strain name¶	References for strain name	Kingdam	Phylum	Class	Order	Family	Genus	Number of strains in genera	Rep. strains*	Autotrophic growth reports†	Autotrophic growth reports in genera†
GCF_001552235	7345	null	Actinomadura viridilutea	-		Bacillati	Actinomycetota	Actinomycetes	Streptosporangiales	Thermomonosporaceae	Actinomadura	24	+	ND	ND
GCF_017573545	10104	Type	Actinomadura nitritigenes	L46	#3	Bacillati	Actinomycetota	Actinomycetes	Streptosporangiales	Thermomonosporaceae	Actinomadura	24	+	ND	ND
GCF_000374305	16896	Type	Actinomadura flavalba	YIM 61435	#4	Bacillati	Actinomycetota	Actinomycetes	Streptosporangiales	Thermomonosporaceae	Actinomadura	24	+	ND	ND
GCF_000381885	6250	Type	Actinomadura atramentaria	SF-2197	#1	Bacillati	Actinomycetota	Actinomycetes	Streptosporangiales	Thermomonosporaceae	Actinomadura	24	+	ND	ND
GCF_000425065	3309	Type	Actinomadura rifamycini	-		Bacillati	Actinomycetota	Actinomycetes	Streptosporangiales	Thermomonosporaceae	Actinomadura	24	+	ND	ND
GCF_001552155	7474	Type	Actinomadura formosensis	C-36820	#2	Bacillati	Actinomycetota	Actinomycetes	Streptosporangiales	Thermomonosporaceae	Actinomadura	24	+	ND	ND
GCF_001552175	3306	Type	Actinomadura kijaniata	SSC 1256, 13-363	#2	Bacillati	Actinomycetota	Actinomycetes	Streptosporangiales	Thermomonosporaceae	Actinomadura	24	+	ND	ND
GCF_001552195	10674	Type	Actinomadura latina	A10	#2	Bacillati	Actinomycetota	Actinomycetes	Streptosporangiales	Thermomonosporaceae	Actinomadura	24	+	ND	ND
GCF_001552635	9627	Type	Actinomadura hibisca	SA 26015, P157-2	#2	Bacillati	Actinomycetota	Actinomycetes	Streptosporangiales	Thermomonosporaceae	Actinomadura	24	+	ND	ND
GCF_004348335	13933	Type	Actinomadura bangladeshensis	3-46-b(3)	#2	Bacillati	Actinomycetota	Actinomycetes	Streptosporangiales	Thermomonosporaceae	Actinomadura	24	+	ND	ND
GCF_006716765	13882	Type	Actinomadura hallensis	H647-1	#2	Bacillati	Actinomycetota	Actinomycetes	Streptosporangiales	Thermomonosporaceae	Actinomadura	24	+	ND	ND
GCF_008923185	14907	Type	Actinomadura rudentiformis	HMC 1	#2	Bacillati	Actinomycetota	Actinomycetes	Streptosporangiales	Thermomonosporaceae	Actinomadura	24	+	ND	ND
GCF_008923365	16995	Type	Actinomadura montaniterrae	CYP1-1B	#1	Bacillati	Actinomycetota	Actinomycetes	Streptosporangiales	Thermomonosporaceae	Actinomadura	24	+	ND	ND
GCF_013409365	4203	Type	Actinomadura luteofluorescens	S-0203	#2	Bacillati	Actinomycetota	Actinomycetes	Streptosporangiales	Thermomonosporaceae	Actinomadura	24	+	ND	ND
GCF_014138665	13238	Type	Actinomadura namibiensis	FH-A 1198, ID 90-506, FH A 1198	#2	Bacillati	Actinomycetota	Actinomycetes	Streptosporangiales	Thermomonosporaceae	Actinomadura	24	+	ND	ND
GCF_014648455	3295	Type	Actinomadura citrea	-		Bacillati	Actinomycetota	Actinomycetes	Streptosporangiales	Thermomonosporaceae	Actinomadura	24	+	ND	ND
GCF_014648675	3387	Type	Actinomadura livida	A228	#5	Bacillati	Actinomycetota	Actinomycetes	Streptosporangiales	Thermomonosporaceae	Actinomadura	24	+	ND	ND
GCF_015751755	3112	Type	Actinomadura viridis	Mt-1, A-0325	#2	Bacillati	Actinomycetota	Actinomycetes	Streptosporangiales	Thermomonosporaceae	Actinomadura	24	+	ND	ND
GCF_017573465	33065	Type	Actinomadura violacea	LCR2-06	#1	Bacillati	Actinomycetota	Actinomycetes	Streptosporangiales	Thermomonosporaceae	Actinomadura	24	+	ND	ND
GCF_024648845	6161	Type	Actinomadura luteofluorescens	80-56	#1	Bacillati	Actinomycetota	Actinomycetes	Streptosporangiales	Thermomonosporaceae	Actinomadura	24	+	ND	ND
GCF_900115095	7436	Type	Actinomadura madurae	-		Bacillati	Actinomycetota	Actinomycetes	Streptosporangiales	Thermomonosporaceae	Actinomadura	24	+	ND	ND
GCF_900188105	13236	Type	Actinomadura mexicana	A290	#2	Bacillati	Actinomycetota	Actinomycetes	Streptosporangiales	Thermomonosporaceae	Actinomadura	24	+	ND	ND
GCF_900188445	13237	Type	Actinomadura meyerae	A288	#2	Bacillati	Actinomycetota	Actinomycetes	Streptosporangiales	Thermomonosporaceae	Actinomadura	24	+	ND	ND
GCF_008923205	33455	Type	Actinomadura physcomitrii	LD22	#1	Bacillati	Actinomycetota	Actinomycetes	Streptosporangiales	Thermomonosporaceae	Actinomadura	24	+	ND	ND
GCF_000284275	18004	null	Bradyrhizobium sp.	S23321	#1	Pseudomonadati	Pseudomonadota	Alphaproteobacteria	Hyphomicrobiales	Nitrobacteraceae	Bradyrhizobium	10
GCF_000344805	1494	Type	Bradyrhizobium oligotrophicum	S58	#1	Pseudomonadati	Pseudomonadota	Alphaproteobacteria	Hyphomicrobiales	Nitrobacteraceae	Bradyrhizobium	10
GCF_000482525	10834	null	Bradyrhizobium japonicum	USDA 123	#1	Pseudomonadati	Pseudomonadota	Alphaproteobacteria	Hyphomicrobiales	Nitrobacteraceae	Bradyrhizobium	10	+	+	+
GCF_000519225	10832	null	Bradyrhizobium elkanii	USDA 94	#1	Pseudomonadati	Pseudomonadota	Alphaproteobacteria	Hyphomicrobiales	Nitrobacteraceae	Bradyrhizobium	10
GCF_001642675	10833	Type	Bradyrhizobium diazoefficiens	USDA 110	#1	Pseudomonadati	Pseudomonadota	Alphaproteobacteria	Hyphomicrobiales	Nitrobacteraceae	Bradyrhizobium	10
GCF_002776695	18858	Type	Bradyrhizobium nitroreducens	TSA1	#1	Pseudomonadati	Pseudomonadota	Alphaproteobacteria	Hyphomicrobiales	Nitrobacteraceae	Bradyrhizobium	10
GCF_006539645	20679	Type	Bradyrhizobium japonicum	3I1b6	#1	Pseudomonadati	Pseudomonadota	Alphaproteobacteria	Hyphomicrobiales	Nitrobacteraceae	Bradyrhizobium	10
GCF_018736085	34605	Type	Bradyrhizobium sediminis	S2-20-1	#1	Pseudomonadati	Pseudomonadota	Alphaproteobacteria	Hyphomicrobiales	Nitrobacteraceae	Bradyrhizobium	10
GCF_018736105	34602	null	Bradyrhizobium sediminis	S2-11-2	#1	Pseudomonadati	Pseudomonadota	Alphaproteobacteria	Hyphomicrobiales	Nitrobacteraceae	Bradyrhizobium	10
GCF_018736125	34603	null	Bradyrhizobium sediminis	S2-11-4	#1	Pseudomonadati	Pseudomonadota	Alphaproteobacteria	Hyphomicrobiales	Nitrobacteraceae	Bradyrhizobium	10
GCF_000613185	14739	Type	Mycolicibacterium cosmeticum	LTA-388	#2	Bacillati	Actinomycetota	Actinomycetes	Mycobacteriales	Mycobacteriaceae	Mycolicibacterium	9
GCF_001570425	15654	Type	Mycolicibacterium brisbanense	MF-614, W6743	#2	Bacillati	Actinomycetota	Actinomycetes	Mycobacteriales	Mycobacteriaceae	Mycolicibacterium	9
GCF_010722915	6377	Type	Mycolicibacterium agri	90012	#1	Bacillati	Actinomycetota	Actinomycetes	Mycobacteriales	Mycobacteriaceae	Mycolicibacterium	9
GCF_010726085	6375	Type	Mycolicibacterium moriokaense	E11715	#1	Bacillati	Actinomycetota	Actinomycetes	Mycobacteriales	Mycobacteriaceae	Mycolicibacterium	9
GCF_010727475	12375	Type	Mycolicibacterium mageritense	938	#2	Bacillati	Actinomycetota	Actinomycetes	Mycobacteriales	Mycobacteriaceae	Mycolicibacterium	9
GCF_010727725	12403	Type	Mycolicibacterium chitae	2502	#1	Bacillati	Actinomycetota	Actinomycetes	Mycobacteriales	Mycobacteriaceae	Mycolicibacterium	9
GCF_010728925	12688	Type	Mycolicibacterium gadium	141280001	#2	Bacillati	Actinomycetota	Actinomycetes	Mycobacteriales	Mycobacteriaceae	Mycolicibacterium	9
GCF_022370635	16369	Type	Mycolicibacterium crocinum	czh-42	#2	Bacillati	Actinomycetota	Actinomycetes	Mycobacteriales	Mycobacteriaceae	Mycolicibacterium	9
GCF_025331195	16229	Type	Mycolicibacterium llatzerense	MG13	#2	Bacillati	Actinomycetota	Actinomycetes	Mycobacteriales	Mycobacteriaceae	Mycolicibacterium	9	+	+	+
GCF_008369935	32098	Type	Paraburkholderia panacisoli	DCY113	#1	Pseudomonadati	Pseudomonadota	Betaproteobacteria	Burkholderiales	Burkholderiaceae	Paraburkholderia	9	+	ND	ND
GCF_000172415	13456	Type	Paraburkholderia graminis	C4D1M	#6	Pseudomonadati	Pseudomonadota	Betaproteobacteria	Burkholderiales	Burkholderiaceae	Paraburkholderia	9	+	ND	ND
GCF_000685095	21561	Type	Paraburkholderia caledonica	W50D	#1	Pseudomonadati	Pseudomonadota	Betaproteobacteria	Burkholderiales	Burkholderiaceae	Paraburkholderia	9	+	ND	ND
GCF_001580545	19904	Type	Paraburkholderia monticola	JC2948	#1	Pseudomonadati	Pseudomonadota	Betaproteobacteria	Burkholderiales	Burkholderiaceae	Paraburkholderia	9	+	ND	ND
GCF_002278075	32303	Type	Paraburkholderia aromaticivorans	BN5	#1	Pseudomonadati	Pseudomonadota	Betaproteobacteria	Burkholderiales	Burkholderiaceae	Paraburkholderia	9	+	ND	ND
GCF_004359985	33640	Type	Paraburkholderia flava	LD6	#1	Pseudomonadati	Pseudomonadota	Betaproteobacteria	Burkholderiales	Burkholderiaceae	Paraburkholderia	9	+	ND	ND
GCF_900177725	30231	Type	Paraburkholderia susongensis	L226	#1	Pseudomonadati	Pseudomonadota	Betaproteobacteria	Burkholderiales	Burkholderiaceae	Paraburkholderia	9	+	ND	ND
GCF_003986935	10599	Type	Paraburkholderia kururiensis	KP23	#1	Pseudomonadati	Pseudomonadota	Betaproteobacteria	Burkholderiales	Burkholderiaceae	Paraburkholderia	9	+	ND	ND
GCF_900142195	13473	Type	Paraburkholderia terricola	R-8118	#2	Pseudomonadati	Pseudomonadota	Betaproteobacteria	Burkholderiales	Burkholderiaceae	Paraburkholderia	9	+	ND	ND
GCF_004339565	16220	Type	Pseudonocardia endophytica	YIM 56035	#7	Bacillati	Actinomycetota	Actinomycetes	Pseudonocardiales	Pseudonocardiaceae	Pseudonocardia	9
GCF_000196675	13855	Type	Pseudonocardia dioxanivorans	CB 1190	#2	Bacillati	Actinomycetota	Actinomycetes	Pseudonocardiales	Pseudonocardiaceae	Pseudonocardia	9	+	+	+
GCF_000423625	10410	Type	Pseudonocardia asaccharolytica	580	#1	Bacillati	Actinomycetota	Actinomycetes	Pseudonocardiales	Pseudonocardiaceae	Pseudonocardia	9
GCF_003945385	4348	Type	Pseudonocardia autotrophica	394, Kodai	#2	Bacillati	Actinomycetota	Actinomycetes	Pseudonocardiales	Pseudonocardiaceae	Pseudonocardia	9
GCF_012911925	11839	Type	Pseudonocardia xinjiangensis	XJ-45	#1	Bacillati	Actinomycetota	Actinomycetes	Pseudonocardiales	Pseudonocardiaceae	Pseudonocardia	9
GCF_017876315	16609	Type	Pseudonocardia parietis	04-St-002	#1	Bacillati	Actinomycetota	Actinomycetes	Pseudonocardiales	Pseudonocardiaceae	Pseudonocardia	9
GCF_022524485	11837	Type	Pseudonocardia alaniniphila	Y-16303	#2	Bacillati	Actinomycetota	Actinomycetes	Pseudonocardiales	Pseudonocardiaceae	Pseudonocardia	9
GCF_900115005	12462	Type	Pseudonocardia ammonioxydans	H9	#2	Bacillati	Actinomycetota	Actinomycetes	Pseudonocardiales	Pseudonocardiaceae	Pseudonocardia	9
GCF_900142365	3095	Type	Pseudonocardia thermophila	A18	#1	Bacillati	Actinomycetota	Actinomycetes	Pseudonocardiales	Pseudonocardiaceae	Pseudonocardia	9
GCF_003387045	20754	Type	Paracoccus versutus	A2	#1	Pseudomonadati	Pseudomonadota	Alphaproteobacteria	Rhodobacterales	Paracoccaceae	Paracoccus	8	+	+	+
GCF_009711215	33719	Type	Paracoccus shanxieyensis	DK398	#1	Pseudomonadati	Pseudomonadota	Alphaproteobacteria	Rhodobacterales	Paracoccaceae	Paracoccus	8
GCF_900156255	20756	Type	Paracoccus thiocyanatus	1-8A	#1	Pseudomonadati	Pseudomonadota	Alphaproteobacteria	Rhodobacterales	Paracoccaceae	Paracoccus	8
GCF_004310385	18467	Type	Paracoccus sediminis	CMB17	#1	Pseudomonadati	Pseudomonadota	Alphaproteobacteria	Rhodobacterales	Paracoccaceae	Paracoccus	8
GCF_008824185	21485	Type	Paracoccus pantotrophus	GB 17	#1	Pseudomonadati	Pseudomonadota	Alphaproteobacteria	Rhodobacterales	Paracoccaceae	Paracoccus	8
GCF_009711185	17370	Type	Paracoccus limosus	NB88	#1	Pseudomonadati	Pseudomonadota	Alphaproteobacteria	Rhodobacterales	Paracoccaceae	Paracoccus	8
GCF_018860165	34661	Type	Paracoccus marinaquae	XHP0099	#1	Pseudomonadati	Pseudomonadota	Alphaproteobacteria	Rhodobacterales	Paracoccaceae	Paracoccus	8
GCF_900110285	7364	Type	Paracoccus alcaliphilus	TK 1015	#1	Pseudomonadati	Pseudomonadota	Alphaproteobacteria	Rhodobacterales	Paracoccaceae	Paracoccus	8
GCF_000373145	11603	Type	Thermus oshimai	SPS17	#1	Thermotogati	Deinococcota	Deinococci	Thermales	Thermaceae	Thermus	7	+	ND	ND
GCF_000376265	19899	Type	Thermus igniterrae	RF-4	#1	Thermotogati	Deinococcota	Deinococci	Thermales	Thermaceae	Thermus	7	+	ND	ND
GCF_000421625	19901	Type	Thermus islandicus	PRI 3838	#1	Thermotogati	Deinococcota	Deinococci	Thermales	Thermaceae	Thermus	7	+	ND	ND
GCF_000423905	19900	Type	Thermus antranikianii	HN3-7	#1	Thermotogati	Deinococcota	Deinococci	Thermales	Thermaceae	Thermus	7	+	ND	ND
GCF_000771745	11600	Type	Thermus filiformis	Wai33 A1	#1	Thermotogati	Deinococcota	Deinococci	Thermales	Thermaceae	Thermus	7	+	ND	ND
GCF_002964845	30350	Type	Thermus tenuipuniceus	YIM 76954	#1	Thermotogati	Deinococcota	Deinococci	Thermales	Thermaceae	Thermus	7	+	ND	ND
GCF_022556335	15153	Type	Thermus arciformis	TH92	#1	Thermotogati	Deinococcota	Deinococci	Thermales	Thermaceae	Thermus	7	+	ND	ND
GCF_002086275	13572	Type	Mycobacterium intermedium	1669/91	#1	Bacillati	Actinomycetota	Actinomycetes	Mycobacteriales	Mycobacteriaceae	Mycobacterium	7	+	ND	ND
GCF_002101675	6382	Type	Mycobacterium gordonae	P-15	#1	Bacillati	Actinomycetota	Actinomycetes	Mycobacteriales	Mycobacteriaceae	Mycobacterium	7	+	ND	ND
GCF_009936235	15661	Type	Mycobacterium xenopi	1482, 14 035 0001	#2	Bacillati	Actinomycetota	Actinomycetes	Mycobacteriales	Mycobacteriaceae	Mycobacterium	7	+	ND	ND
GCF_010723415	18565	Type	Mycobacterium paragordonae	49061	#1	Bacillati	Actinomycetota	Actinomycetes	Mycobacteriales	Mycobacteriaceae	Mycobacterium	7	+	ND	ND
GCF_010723575	30725	Type	Mycobacterium bourgelatii	MLB-A84	#1	Bacillati	Actinomycetota	Actinomycetes	Mycobacteriales	Mycobacteriaceae	Mycobacterium	7	+	ND	ND
GCF_010729105	13016	Type	Mycobacterium saskatchewanense	00-250	#1	Bacillati	Actinomycetota	Actinomycetes	Mycobacteriales	Mycobacteriaceae	Mycobacterium	7	+	ND	ND
GCF_010731715	17783	Type	Mycobacterium stomatepiae	T11	#1	Bacillati	Actinomycetota	Actinomycetes	Mycobacteriales	Mycobacteriaceae	Mycobacterium	7	+	ND	ND
GCF_003096675	17980	Type	Actinomycetospora cinnamomea	IY07-53	#1	Bacillati	Actinomycetota	Actinomycetes	Pseudonocardiales	Pseudonocardiaceae	Actinomycetospora	5	+	ND	ND
GCF_004363095	17984	Type	Actinomycetospora succinea	TT00-49	#1	Bacillati	Actinomycetota	Actinomycetes	Pseudonocardiales	Pseudonocardiaceae	Actinomycetospora	5	+	ND	ND
GCF_028737205	17982	Type	Actinomycetospora lutea	TT00-04	#1	Bacillati	Actinomycetota	Actinomycetes	Pseudonocardiales	Pseudonocardiaceae	Actinomycetospora	5	+	ND	ND
GCF_028737215	17978	Type	Actinomycetospora chibensis	TT04-21	#1	Bacillati	Actinomycetota	Actinomycetes	Pseudonocardiales	Pseudonocardiaceae	Actinomycetospora	5	+	ND	ND
GCF_028737255	17983	Type	Actinomycetospora straminea	IY07-55	#1	Bacillati	Actinomycetota	Actinomycetes	Pseudonocardiales	Pseudonocardiaceae	Actinomycetospora	5	+	ND	ND
GCF_000092925	20403	Type	Ancylobacter novellus	-		Pseudomonadati	Pseudomonadota	Alphaproteobacteria	Hyphomicrobiales	Xanthobacteraceae	Ancylobacter	5
GCF_004339465	20518	Type	Ancylobacter aquaticus	-		Pseudomonadati	Pseudomonadota	Alphaproteobacteria	Hyphomicrobiales	Xanthobacteraceae	Ancylobacter	5
GCF_018390695	32039	Type	Ancylobacter sonchi	Osot	#1	Pseudomonadati	Pseudomonadota	Alphaproteobacteria	Hyphomicrobiales	Xanthobacteraceae	Ancylobacter	5	+	+	+
GCF_023016525	21669	Type	Ancylobacter koreensis	Jip08	#1	Pseudomonadati	Pseudomonadota	Alphaproteobacteria	Hyphomicrobiales	Xanthobacteraceae	Ancylobacter	5
GCF_900100155	11671	Type	Ancylobacter rudongensis	YCM 11671	#2	Pseudomonadati	Pseudomonadota	Alphaproteobacteria	Hyphomicrobiales	Xanthobacteraceae	Ancylobacter	5
GCF_000273405	6121	Type	Cereibacter sphaeroides	ATH 2.4.1.	#1	Pseudomonadati	Pseudomonadota	Alphaproteobacteria	Rhodobacterales	Paracoccaceae	Cereibacter	5	+	+	+
GCF_001720585	14543	Type	Cereibacter johrii	JA192	#1	Pseudomonadati	Pseudomonadota	Alphaproteobacteria	Rhodobacterales	Paracoccaceae	Cereibacter	5
GCF_003034985	14338	Type	Cereibacter changlensis	JA139	#1	Pseudomonadati	Pseudomonadota	Alphaproteobacteria	Rhodobacterales	Paracoccaceae	Cereibacter	5
GCF_003050905	9340	Type	Cereibacter azotoformans	KA25	#1	Pseudomonadati	Pseudomonadota	Alphaproteobacteria	Rhodobacterales	Paracoccaceae	Cereibacter	5
GCF_900207575	14779	Type	Cereibacter ovatus	JA234	#1	Pseudomonadati	Pseudomonadota	Alphaproteobacteria	Rhodobacterales	Paracoccaceae	Cereibacter	5
GCF_001571225	21412	Type	Hydrogenophaga palleronii	362	#2	Pseudomonadati	Pseudomonadota	Betaproteobacteria	Burkholderiales	Comamonadaceae	Hydrogenophaga	5	+	+	+
GCF_001592305	21411	Type	Hydrogenophaga taeniospiralis	2K1	#1	Pseudomonadati	Pseudomonadota	Betaproteobacteria	Burkholderiales	Comamonadaceae	Hydrogenophaga	5
GCF_001571145	21413	Type	Hydrogenophaga flava	-		Pseudomonadati	Pseudomonadota	Betaproteobacteria	Burkholderiales	Comamonadaceae	Hydrogenophaga	5
GCF_001640105	31188	Type	Hydrogenophaga crassostreae	LPB0072	#1	Pseudomonadati	Pseudomonadota	Betaproteobacteria	Burkholderiales	Comamonadaceae	Hydrogenophaga	5
GCF_001592285	21410	Type	Hydrogenophaga pseudoflava	GA3	#1	Pseudomonadati	Pseudomonadota	Betaproteobacteria	Burkholderiales	Comamonadaceae	Hydrogenophaga	5
GCF_003148495	21464	Type	Mesorhizobium loti	ORS664T	#2	Pseudomonadati	Pseudomonadota	Alphaproteobacteria	Hyphomicrobiales	Phyllobacteriaceae	Mesorhizobium	4	+	-	+
GCF_029269405	21564	Type	Mesorhizobium ciceri	UPM-Ca7	#1	Pseudomonadati	Pseudomonadota	Alphaproteobacteria	Hyphomicrobiales	Phyllobacteriaceae	Mesorhizobium	4	+	ND	+
GCF_002284575	21781	Type	Mesorhizobium temperatum	SDW018	#1	Pseudomonadati	Pseudomonadota	Alphaproteobacteria	Hyphomicrobiales	Phyllobacteriaceae	Mesorhizobium	4	+	ND	+
GCF_003012705	19897	Type	Pseudaminobacter soli	NHI-8	#1	Pseudomonadati	Pseudomonadota	Alphaproteobacteria	Hyphomicrobiales	Phyllobacteriaceae	Pseudaminobacter	1	+	ND	+
GCF_030160895	21567	Type	Mesorhizobium tianshanense	A-1BST, A-1BS	#2	Pseudomonadati	Pseudomonadota	Alphaproteobacteria	Hyphomicrobiales	Phyllobacteriaceae	Mesorhizobium	4	+	ND	+
GCF_000024385	3096	Type	Thermomonospora curvata	B9	#1	Bacillati	Actinomycetota	Actinomycetes	Streptosporangiales	Thermomonosporaceae	Thermomonospora	5	+	ND	ND
GCF_003386555	6837	Type	Thermomonospora umbrina	-		Bacillati	Actinomycetota	Actinomycetes	Streptosporangiales	Thermomonosporaceae	Thermomonospora	5	+	ND	ND
GCF_003589885	30324	Type	Thermomonospora amylolytica	YIM 77502	#1	Bacillati	Actinomycetota	Actinomycetes	Streptosporangiales	Thermomonosporaceae	Thermomonospora	5	+	ND	ND
GCF_014138835	30326	Type	Thermomonospora cellulosilytica	YIM 77510	#1	Bacillati	Actinomycetota	Actinomycetes	Streptosporangiales	Thermomonosporaceae	Thermomonospora	5	+	ND	ND
GCF_900108175	3148	Type	Thermomonospora echinospora	Mb3-1	#1	Bacillati	Actinomycetota	Actinomycetes	Streptosporangiales	Thermomonosporaceae	Thermomonospora	5	+	ND	ND
GCF_009662475	3867	Type	Acidithiobacillus thiooxidans	THI142	#1	Pseudomonadati	Pseudomonadota	Acidithiobacillia	Acidithiobacillales	Acidithiobacillaceae	Acidithiobacillus	4	+	+	+
GCF_010378095	33084	Type	Acidithiobacillus ferrianus	MG	#1	Pseudomonadati	Pseudomonadota	Acidithiobacillia	Acidithiobacillales	Acidithiobacillaceae	Acidithiobacillus	4
GCF_017165975	39192	null	Acidithiobacillus ferrooxidans	MC2.2	#1	Pseudomonadati	Pseudomonadota	Acidithiobacillia	Acidithiobacillales	Acidithiobacillaceae	Acidithiobacillus	4
GCF_018854775	30830	Type	Acidithiobacillus ferriphilus	M20	#1	Pseudomonadati	Pseudomonadota	Acidithiobacillia	Acidithiobacillales	Acidithiobacillaceae	Acidithiobacillus	4
GCF_000373925	16897	Type	Actinopolymorpha alba	YIM 48868	#1	Bacillati	Actinomycetota	Actinomycetes	Propionibacteriales	Actinopolymorphaceae	Actinopolymorpha	4	+	ND	ND
GCF_013407855	16537	Type	Actinopolymorpha rutila	YIM 45725	#1	Bacillati	Actinomycetota	Actinomycetes	Propionibacteriales	Actinopolymorphaceae	Actinopolymorpha	4	+	ND	ND
GCF_013408535	17964	Type	Actinopolymorpha cephalotaxi	106-2230	#1	Bacillati	Actinomycetota	Actinomycetes	Propionibacteriales	Actinopolymorphaceae	Actinopolymorpha	4	+	ND	ND
GCF_900104745	10761	Type	Actinopolymorpha singaporensis	IM7744	#1	Bacillati	Actinomycetota	Actinomycetes	Propionibacteriales	Actinopolymorphaceae	Actinopolymorpha	4	+	ND	ND
GCF_001598755	11282	null	Cupriavidus necator	-		Pseudomonadati	Pseudomonadota	Betaproteobacteria	Burkholderiales	Burkholderiaceae	Cupriavidus	4	+	+	+
GCF_003353055	32674	Type	Cupriavidus lacunae	S23	#1	Pseudomonadati	Pseudomonadota	Betaproteobacteria	Burkholderiales	Burkholderiaceae	Cupriavidus	4
GCF_004798725	20644	null	Cupriavidus necator	H16	#1	Pseudomonadati	Pseudomonadota	Betaproteobacteria	Burkholderiales	Burkholderiaceae	Cupriavidus	4
GCF_900249725	11285	Type	Cupriavidus oxalaticus	Ox1	#2	Pseudomonadati	Pseudomonadota	Betaproteobacteria	Burkholderiales	Burkholderiaceae	Cupriavidus	4
GCF_004519335	33167	Type	Jiella endophytica	CBS5Q-3	#1	Pseudomonadati	Pseudomonadota	Alphaproteobacteria	Hyphomicrobiales	Aurantimonadaceae	Jiella	4	+	ND	ND
GCF_017353515	34333	Type	Jiella sonneratiae	MQZ13P-4	#1	Pseudomonadati	Pseudomonadota	Alphaproteobacteria	Hyphomicrobiales	Aurantimonadaceae	Jiella	4	+	ND	ND
GCF_021390325	34330	Type	Jiella avicenniae	CBK1P-4	#1	Pseudomonadati	Pseudomonadota	Alphaproteobacteria	Hyphomicrobiales	Aurantimonadaceae	Jiella	4	+	ND	ND
GCF_010500815	33903	Type	Jiella pacifica	40Bstr34	#1	Pseudomonadati	Pseudomonadota	Alphaproteobacteria	Hyphomicrobiales	Aurantimonadaceae	Jiella	4	+	ND	ND
GCF_004343075	13300	Type	Rhodovulum marinum	JA128	#1	Pseudomonadati	Pseudomonadota	Alphaproteobacteria	Rhodobacterales	Paracoccaceae	Rhodovulum	4
GCF_009649175	9220	Type	Rhodovulum strictum	MB-G2	#1	Pseudomonadati	Pseudomonadota	Alphaproteobacteria	Rhodobacterales	Paracoccaceae	Rhodovulum	4	+	+	+
GCF_003046545	13589	Type	Rhodovulum imhoffii	JA125	#1	Pseudomonadati	Pseudomonadota	Alphaproteobacteria	Rhodobacterales	Paracoccaceae	Rhodovulum	4
GCF_004365965	13531	Type	Rhodovulum visakhapatnamense	JA181	#1	Pseudomonadati	Pseudomonadota	Alphaproteobacteria	Rhodobacterales	Paracoccaceae	Rhodovulum	4
GCF_000754095	30709	Type	Acidihalobacter prosperus	LM3	#1	Pseudomonadati	Pseudomonadota	Gammaproteobacteria	Ectothiorhodospirales	Acidihalobacteraceae	Acidihalobacter	3	+	+	+
GCF_001753165	32253	Type	Acidihalobacter aeolianus	V6	#1	Pseudomonadati	Pseudomonadota	Gammaproteobacteria	Ectothiorhodospirales	Acidihalobacteraceae	Acidihalobacter	3
GCF_001975725	32254	Type	Acidihalobacter ferrooxydans	V8	#1	Pseudomonadati	Pseudomonadota	Gammaproteobacteria	Ectothiorhodospirales	Acidihalobacteraceae	Acidihalobacter	3
GCF_000519205	14925	Type	Amycolatopsis taiwanensis	0345M-7	#1	Bacillati	Actinomycetota	Actinomycetes	Pseudonocardiales	Pseudonocardiaceae	Amycolatopsis	3	+	ND	+
GCF_002846615	21832	Type	Amycolatopsis echigonensis	LC11	#1	Bacillati	Actinomycetota	Actinomycetes	Pseudonocardiales	Pseudonocardiaceae	Amycolatopsis	3	+	ND	+
GCF_900115345	10871	Type	Amycolatopsis rubida	13.4	#1	Bacillati	Actinomycetota	Actinomycetes	Pseudonocardiales	Pseudonocardiaceae	Amycolatopsis	3	+	ND	+
GCF_001544455	11778	Type	Caballeronia sordidicola	S5-B	#1	Pseudomonadati	Pseudomonadota	Betaproteobacteria	Burkholderiales	Burkholderiaceae	Caballeronia	3	+	ND	ND
GCF_000698595	10563	Type	Caballeronia glathei	N15	#1	Pseudomonadati	Pseudomonadota	Betaproteobacteria	Burkholderiales	Burkholderiaceae	Caballeronia	3	+	ND	ND
GCF_000402035	31142	Type	Caballeronia insecticola	RPE64	#1	Pseudomonadati	Pseudomonadota	Betaproteobacteria	Burkholderiales	Burkholderiaceae	Caballeronia	3	+	ND	ND
GCF_000333895	17852	Type	Grimontia indica	AK16	#1	Pseudomonadati	Pseudomonadota	Gammaproteobacteria	Vibrionales	Vibrionaceae	Grimontia	3	+	ND	ND
GCF_001558255	1283	Type	Grimontia hollisae	82069	#1	Pseudomonadati	Pseudomonadota	Gammaproteobacteria	Vibrionales	Vibrionaceae	Grimontia	3	+	ND	ND
GCF_023746615	34978	Type	Grimontia kaedaensis	020920N	#1	Pseudomonadati	Pseudomonadota	Gammaproteobacteria	Vibrionales	Vibrionaceae	Grimontia	3	+	ND	ND
GCF_002356555	39378	Type	Halorhodospira halochloris	A (BN 9850)	#1	Pseudomonadati	Pseudomonadota	Gammaproteobacteria	Chromatiales	Halorhodospiraceae	Halorhodospira	3	+	+	+
GCF_016583625	39379	Type	Halorhodospira abdelmalekii	BN 9840	#1	Pseudomonadati	Pseudomonadota	Gammaproteobacteria	Chromatiales	Halorhodospiraceae	Halorhodospira	3
GCF_016584055	17835	Type	Halorhodospira neutriphila	SG 3301	#1	Pseudomonadati	Pseudomonadota	Gammaproteobacteria	Chromatiales	Halorhodospiraceae	Halorhodospira	3
GCF_000012805	30415	Type	Nitrosococcus oceani	C-107	#1	Pseudomonadati	Pseudomonadota	Gammaproteobacteria	Chromatiales	Chromatiaceae	Nitrosococcus	3	+	+	+
GCF_000024725	30413	Type	Nitrosococcus halophilus	Nc4	#1	Pseudomonadati	Pseudomonadota	Gammaproteobacteria	Chromatiales	Chromatiaceae	Nitrosococcus	3
GCF_000143085	30416	Type	Nitrosococcus watsonii	C-113	#1	Pseudomonadati	Pseudomonadota	Gammaproteobacteria	Chromatiales	Chromatiaceae	Nitrosococcus	3
GCF_003254295	21090	Type	Rhodobacter capsulatus	ATH 2.3.1.	#1	Pseudomonadati	Pseudomonadota	Alphaproteobacteria	Rhodobacterales	Paracoccaceae	Rhodobacter	3
GCF_900188265	14598	Type	Rhodobacter megalophilus	JA194	#1	Pseudomonadati	Pseudomonadota	Alphaproteobacteria	Rhodobacterales	Paracoccaceae	Rhodobacter	3	+	+	+
GCF_900217815	14794	Type	Rhodobacter maris	JA276	#1	Pseudomonadati	Pseudomonadota	Alphaproteobacteria	Rhodobacterales	Paracoccaceae	Rhodobacter	3
GCF_003788635	17073	Type	Salinisphaera orenii	MK-B5	#1	Pseudomonadati	Pseudomonadota	Gammaproteobacteria	Salinisphaerales	Salinisphaeraceae	Salinisphaera	3	+	ND	+
GCF_000215955	11575	Type	Salinisphaera shabanensis	E1L3A	#1	Pseudomonadati	Pseudomonadota	Gammaproteobacteria	Salinisphaerales	Salinisphaeraceae	Salinisphaera	3	+	ND	+
GCF_003732545	17431	Type	Salinisphaera halophila	YIM 95161	#1	Pseudomonadati	Pseudomonadota	Gammaproteobacteria	Salinisphaerales	Salinisphaeraceae	Salinisphaera	3	+	ND	+
GCF_004138335	18477	Type	Peristeroidobacter agariperforans	KA5-B	#1	Pseudomonadati	Pseudomonadota	Gammaproteobacteria	Steroidobacterales	Steroidobacteraceae	Peristeroidobacter	1	+	ND	ND
GCF_009932555	33368	Type	Steroidobacter agaridevorans	SA29-B	#1	Pseudomonadati	Pseudomonadota	Gammaproteobacteria	Steroidobacterales	Steroidobacteraceae	Steroidobacter	2	+	ND	ND
GCF_016801985	34287	Type	Steroidobacter gossypii	S1-65	#1	Pseudomonadati	Pseudomonadota	Gammaproteobacteria	Steroidobacterales	Steroidobacteraceae	Steroidobacter	2	+	ND	ND
GCF_000373385	3859	Type	Thiobacillus thioparus	THI111	#1	Pseudomonadati	Pseudomonadota	Betaproteobacteria	Nitrosomonadales	Thiobacillaceae	Thiobacillus	2
GCF_000376425	3870	Type	Thiobacillus denitrificans	THI152	#1	Pseudomonadati	Pseudomonadota	Betaproteobacteria	Nitrosomonadales	Thiobacillaceae	Thiobacillus	2	+	+	+
GCF_001418255	14806	Type	Thiomonas bhubaneswarensis	S10	#1	Pseudomonadati	Pseudomonadota	Betaproteobacteria	Burkholderiales		Thiomonas	2
GCF_002028405	20425	Type	Thiomonas intermedia	THI 101	#8	Pseudomonadati	Pseudomonadota	Betaproteobacteria	Burkholderiales		Thiomonas	2	+	+	+
GCF_016807805	34666	Type	Xanthobacter dioxanivorans	YN2	#1	Pseudomonadati	Pseudomonadota	Alphaproteobacteria	Hyphomicrobiales	Xanthobacteraceae	Xanthobacter	3	+	+	+
GCF_027925205	1204	Type	Xanthobacter flavus	301	#1	Pseudomonadati	Pseudomonadota	Alphaproteobacteria	Hyphomicrobiales	Xanthobacteraceae	Xanthobacter	3
GCF_005871085	1202	Type	Xanthobacter autotrophicus	7C	#1	Pseudomonadati	Pseudomonadota	Alphaproteobacteria	Hyphomicrobiales	Xanthobacteraceae	Xanthobacter	3
GCF_002285435	30681	Type	Actibacterium ureilyticum	LS-811	#1	Pseudomonadati	Pseudomonadota	Alphaproteobacteria	Rhodobacterales	Roseobacteraceae	Actibacterium	2	+	ND	ND
GCF_014196965	30828	Type	Actibacterium naphthalenivorans	NS6	#1	Pseudomonadati	Pseudomonadota	Alphaproteobacteria	Rhodobacterales	Roseobacteraceae	Actibacterium	2
GCF_002995495	32178	Type	Actinocorallia populi	A251	#1	Bacillati	Actinomycetota	Actinomycetes	Streptosporangiales	Thermomonosporaceae	Actinocorallia	2	+	ND	ND
GCF_003751225	9647	Type	Actinocorallia herbida	AL-50780	#1	Bacillati	Actinomycetota	Actinomycetes	Streptosporangiales	Thermomonosporaceae	Actinocorallia	2
GCF_000025285	9629	Type	Archaeoglobus profundus	AV18	#1	Methanobacteriati	Methanobacteriota	Archaeoglobi	Archaeoglobales	Archaeoglobaceae	Archaeoglobus	1	+	-	+
GCF_000430725	20723	Type	Azohydromonas australica	H-N	#1	Pseudomonadati	Pseudomonadota	Betaproteobacteria	Burkholderiales	Sphaerotilaceae	Azohydromonas	2	+	+	+
GCF_001571085	20675	Type	Azohydromonas lata	H-4	#1	Pseudomonadati	Pseudomonadota	Betaproteobacteria	Burkholderiales	Sphaerotilaceae	Azohydromonas	2
GCF_000333275	14727	null	Azospirillum sp.	B4	#1	Pseudomonadati	Pseudomonadota	Alphaproteobacteria	Rhodospirillales	Azospirillaceae	Azospirillum	2
GCF_008364955	1247	Type	Azospirillum lipoferum	Sp 59b	#1	Pseudomonadati	Pseudomonadota	Alphaproteobacteria	Rhodospirillales	Azospirillaceae	Azospirillum	2	+	+	+
GCF_019049855	34254	Type	Hydrogenophilus thiooxidans	SS56	#1	Pseudomonadati	Pseudomonadota	Hydrogenophilia	Hydrogenophilales	Hydrogenophilaceae	Hydrogenophilus	1	+	+	+
GCF_000696325	7688	Type	Hydrogenovibrio marinus	MH-110	#1	Pseudomonadati	Pseudomonadota	Gammaproteobacteria	Thiotrichales	Piscirickettsiaceae	Hydrogenovibrio	1	+	+	+
GCF_018069755	34285	Type	Ideonella aquatica	4Y11	#1	Pseudomonadati	Pseudomonadota	Betaproteobacteria	Burkholderiales	Sphaerotilaceae	Ideonella	2	+	ND	+
GCF_021043325	15503	Type	Ideonella azotifigens	1a22	#1	Pseudomonadati	Pseudomonadota	Betaproteobacteria	Burkholderiales	Sphaerotilaceae	Ideonella	2	+	ND	+
GCF_000829825	21281	Type	Magnetospirillum magnetotacticum	MS-1	#1	Pseudomonadati	Pseudomonadota	Alphaproteobacteria	Rhodospirillales	Rhodospirillaceae	Magnetospirillum	2	+	ND	+
GCF_002995515	21280	Type	Magnetospirillum gryphiswaldense	MSR-1	#1	Pseudomonadati	Pseudomonadota	Alphaproteobacteria	Rhodospirillales	Rhodospirillaceae	Magnetospirillum	2
GCF_001602375	15517	Type	Methanoculleus horonobensis	T10	#1	Methanobacteriati	Methanobacteriota	Methanomicrobia	Methanomicrobiales	Methanoculleaceae	Methanoculleus	2	+	+	+
GCF_019669965	10825	Type	Methanoculleus chikugoensis	MG62	#1	Methanobacteriati	Methanobacteriota	Methanomicrobia	Methanomicrobiales	Methanoculleaceae	Methanoculleus	2
GCF_000013445	10133	Type	Methanospirillum hungatei	JF1	#1	Methanobacteriati	Methanobacteriota	Methanomicrobia	Methanomicrobiales	Methanospirillaceae	Methanospirillum	2	+	+	+
GCF_003173355	16384	Type	Methanospirillum lacunae	Ki8-1	#1	Methanobacteriati	Methanobacteriota	Methanomicrobia	Methanomicrobiales	Methanospirillaceae	Methanospirillum	2
GCF_000214035	13912	Type	Methyloversatilis universalis	FAM5	#1	Pseudomonadati	Pseudomonadota	Betaproteobacteria	Nitrosomonadales	Sterolibacteriaceae	Methyloversatilis	2	+	ND	ND
GCF_000527135	30542	Type	Methyloversatilis discipulorum	FAM1	#1	Pseudomonadati	Pseudomonadota	Betaproteobacteria	Nitrosomonadales	Sterolibacteriaceae	Methyloversatilis	2	+	ND	ND
GCF_002760655	30074	Type	Mokoshia eurypsychrophila	B528-3	#1	Pseudomonadati	Pseudomonadota	Betaproteobacteria	Burkholderiales	Oxalobacteraceae	Mokoshia	2	+	ND	ND
GCF_002760665	30813	Type	Mokoshia psychrophila	B1555-1	#1	Pseudomonadati	Pseudomonadota	Betaproteobacteria	Burkholderiales	Oxalobacteraceae	Mokoshia	2	+	ND	ND
GCF_004104355	32689	Type	Photobacterium chitinilyticum	BEI247	#1	Pseudomonadati	Pseudomonadota	Gammaproteobacteria	Vibrionales	Vibrionaceae	Photobacterium	2	+	ND	ND
GCF_009910675	31445	Type	Photobacterium alginatilyticum	P03D4	#1	Pseudomonadati	Pseudomonadota	Gammaproteobacteria	Vibrionales	Vibrionaceae	Photobacterium	2	+	ND	ND
GCF_014197785	9337	Type	Rhodobium orientis	MB312	#1	Pseudomonadati	Pseudomonadota	Alphaproteobacteria	Hyphomicrobiales	Rhodobiaceae	Rhodobium	2	+	+	+
GCF_025961475	13532	Type	Rhodobium gokarnense	JA173	#1	Pseudomonadati	Pseudomonadota	Alphaproteobacteria	Hyphomicrobiales	Rhodobiaceae	Rhodobium	2
GCF_019973615	34246	null	Rhodoferax lithotrophicus	MIZ03	#1	Pseudomonadati	Pseudomonadota	Betaproteobacteria	Burkholderiales	Comamonadaceae	Rhodoferax	2
GCF_002017865	7819	Type	Rhodoferax fermentans	FR2	#1	Pseudomonadati	Pseudomonadota	Betaproteobacteria	Burkholderiales	Comamonadaceae	Rhodoferax	2	+	-	ND
GCF_003258855	14934	Type	Rhodoplanes piscinae	JA266	#1	Pseudomonadati	Pseudomonadota	Alphaproteobacteria	Hyphomicrobiales	Hyphomicrobiaceae	Rhodoplanes	2	+	+	+
GCF_016653355	9224	Type	Rhodoplanes elegans	AS130	#1	Pseudomonadati	Pseudomonadota	Alphaproteobacteria	Hyphomicrobiales	Hyphomicrobiaceae	Rhodoplanes	2
GCF_000333455	14675	null	Rhodopseudomonas sp.	B29	#1	Pseudomonadati	Pseudomonadota	Alphaproteobacteria	Hyphomicrobiales	Nitrobacteraceae	Rhodopseudomonas	2
GCF_003217325	11668	Type	Rhodopseudomonas faecalis	gc	#1	Pseudomonadati	Pseudomonadota	Alphaproteobacteria	Hyphomicrobiales	Nitrobacteraceae	Rhodopseudomonas	2	+	+	+
GCF_014197795	14191	Type	Roseospira goensis	JA135	#1	Pseudomonadati	Pseudomonadota	Alphaproteobacteria	Rhodospirillales	Rhodospirillaceae	Roseospira	2	+	-	+
GCF_014197915	14190	Type	Roseospira visakhapatnamensis	JA131	#1	Pseudomonadati	Pseudomonadota	Alphaproteobacteria	Rhodospirillales	Rhodospirillaceae	Roseospira	2	+	-	+
GCF_004340905	21318	Type	Rubrivivax gelatinosus	-		Pseudomonadati	Pseudomonadota	Betaproteobacteria	Burkholderiales	Sphaerotilaceae	Rubrivivax	2	+	+	+
GCF_000420125	13220	Type	Rubrivivax benzoatilyticus	JA2	#1	Pseudomonadati	Pseudomonadota	Betaproteobacteria	Burkholderiales	Sphaerotilaceae	Rubrivivax	2
GCF_004348435	33531	Type	Saccharopolyspora terrae	16K309	#1	Bacillati	Actinomycetota	Actinomycetes	Pseudonocardiales	Pseudonocardiaceae	Saccharopolyspora	2	+	ND	ND
GCF_004349225	33530	Type	Saccharopolyspora karakumensis	5K548	#1	Bacillati	Actinomycetota	Actinomycetes	Pseudonocardiales	Pseudonocardiaceae	Saccharopolyspora	2	+	ND	ND
GCF_000153725	13377	Type	Salipiger bermudensis	HTCC2601	#1	Pseudomonadati	Pseudomonadota	Alphaproteobacteria	Rhodobacterales	Roseobacteraceae	Salipiger	2	+	ND	ND
GCF_900100725	12573	Type	Salipiger pacificus	DX5-10	#1	Pseudomonadati	Pseudomonadota	Alphaproteobacteria	Rhodobacterales	Roseobacteraceae	Salipiger	2	+	ND	ND
GCF_001461695	20967	Type	Sinorhizobium fredii	USDA 205	#1	Pseudomonadati	Pseudomonadota	Alphaproteobacteria	Hyphomicrobiales	Rhizobiaceae	Sinorhizobium	2	+	ND	+
GCF_006539625	20682	Type	Sinorhizobium meliloti	3DOa2	#1	Pseudomonadati	Pseudomonadota	Alphaproteobacteria	Hyphomicrobiales	Rhizobiaceae	Sinorhizobium	2	+	-	+
GCF_016765655	31590	Type	Skermanella mucosa	8-14-6	#1	Pseudomonadati	Pseudomonadota	Alphaproteobacteria	Rhodospirillales	Azospirillaceae	Skermanella	2	+	ND	ND
GCF_016806835	31276	Type	Skermanella rosea	M1	#1	Pseudomonadati	Pseudomonadota	Alphaproteobacteria	Rhodospirillales	Azospirillaceae	Skermanella	2	+	ND	ND
GCF_000423665	14923	Type	Solirubrobacter soli	Gsoil 355	#1	Bacillati	Actinomycetota	Thermoleophilia	Solirubrobacterales	Solirubrobacteraceae	Solirubrobacter	2	+	ND	ND
GCF_027587205	19086	Type	Solirubrobacter ginsenosidimutans	BXN5-15	#1	Bacillati	Actinomycetota	Thermoleophilia	Solirubrobacterales	Solirubrobacteraceae	Solirubrobacter	2	+	ND	ND
GCF_000227685	11367	Type	Thioalkalivibrio paradoxus	ARh 1	#1	Pseudomonadati	Pseudomonadota	Gammaproteobacteria	Chromatiales	Ectothiorhodospiraceae	Thioalkalivibrio	2	+	+	+
GCF_000385215	11368	Type	Thioalkalivibrio thiocyanoxidans	ARh 2	#1	Pseudomonadati	Pseudomonadota	Gammaproteobacteria	Chromatiales	Ectothiorhodospiraceae	Thioalkalivibrio	2
GCF_900112335	14837	Type	Tropicimonas isoalkanivorans	B51	#1	Pseudomonadati	Pseudomonadota	Alphaproteobacteria	Rhodobacterales	Roseobacteraceae	Tropicimonas	2	+	ND	ND
GCF_900188335	17731	Type	Tropicimonas sediminicola	M97	#1	Pseudomonadati	Pseudomonadota	Alphaproteobacteria	Rhodobacterales	Roseobacteraceae	Tropicimonas	2	+	ND	ND
GCF_014638565	19854	Type	Paradevosia tibetensis	F4	#1	Pseudomonadati	Pseudomonadota	Alphaproteobacteria	Hyphomicrobiales	Devosiaceae	Paradevosia	2	+	ND	ND
GCF_022604645	30821	null	Paradevosia shaoguanensis	M48	#1	Pseudomonadati	Pseudomonadota	Alphaproteobacteria	Hyphomicrobiales	Devosiaceae	Paradevosia	2	+	ND	ND
GCF_902859695	20676	Type	Achromobacter ruhlandii	-		Pseudomonadati	Pseudomonadota	Betaproteobacteria	Burkholderiales	Alcaligenaceae	Achromobacter	1	+	+	+
GCF_003333315	17358	Type	Acidiferrobacter thiooxydans	m-1	#1	Pseudomonadati	Pseudomonadota	Gammaproteobacteria	Acidiferrobacterales	Acidiferrobacteraceae	Acidiferrobacter	1	+	+	+
GCF_900106675	17871	Type	Acidimangrovimonas indica	20V17	#1	Pseudomonadati	Pseudomonadota	Alphaproteobacteria	Rhodobacterales	Paracoccaceae	Acidimangrovimonas	1	+	ND	ND
GCF_000023265	15462	Type	Acidimicrobium ferrooxidans	ICP	#1	Bacillati	Actinomycetota	Acidimicrobiia	Acidimicrobiales	Acidimicrobiaceae	Acidimicrobium	1	+	+	+
GCF_000202835	8867	Type	Acidiphilium multivorum	AIU 301	#1	Pseudomonadati	Pseudomonadota	Alphaproteobacteria	Acetobacterales	Acidocellaceae	Acidiphilium	1	+	-	+
GCF_000964365	10600	Type	Acidisphaera rubrifaciens	HS-AP3	#1	Pseudomonadati	Pseudomonadota	Alphaproteobacteria	Acetobacterales	Acetobacteraceae	Acidisphaera	1	+	-	-
GCF_000949295	19728	Type	Acidithrix ferrooxidans	PY-F3	#1	Bacillati	Actinomycetota	Acidimicrobiia	Acidimicrobiales	Acidimicrobiaceae	Acidithrix	1	+	-	-
GCF_000617865	6891	Type	Acidomonas methanolica	TK 0705	#1	Pseudomonadati	Pseudomonadota	Alphaproteobacteria	Acetobacterales	Acetobacteraceae	Acidomonas	1	+	+	+
GCF_016862275	3264	Type	Amorphoplanes nipponensis	FD 24834	#1	Bacillati	Actinomycetota	Actinomycetes	Micromonosporales	Micromonosporaceae	Amorphoplanes	1	+	ND	ND
GCF_000981225	31766	Type	Allosalinactinospora lopnorensis	CA15-2	#1	Bacillati	Actinomycetota	Actinomycetes	Streptosporangiales	Nocardiopsidaceae	Allosalinactinospora	1	+	ND	ND
GCF_004358185	30927	Type	Antarcticimicrobium luteum	318-1	#1	Pseudomonadati	Pseudomonadota	Alphaproteobacteria	Rhodobacterales	Paracoccaceae	Antarcticimicrobium	1	+	ND	ND
GCF_003933735	33106	Type	Aquabacterium soli	SJQ9	#1	Pseudomonadati	Pseudomonadota	Betaproteobacteria	Burkholderiales		Aquabacterium	1	+	ND	ND
GCF_024195285	35036	Type	Aurantimonas marianensis	LRZ36	#1	Pseudomonadati	Pseudomonadota	Alphaproteobacteria	Hyphomicrobiales	Aurantimonadaceae	Aurantimonas	1	+	ND	ND
GCF_002094875	19489	Type	Brevirhabdus pacifica	22DY15	#1	Pseudomonadati	Pseudomonadota	Alphaproteobacteria	Rhodobacterales	Paracoccaceae	Brevirhabdus	1	+	ND	ND
GCF_000315795	17360	Type	Caenispirillum salinarum	AK4	#1	Pseudomonadati	Pseudomonadota	Alphaproteobacteria	Rhodospirillales	Novispirillaceae	Caenispirillum	1	+	ND	ND
GCF_011290485	39101	Type	Caldichromatium japonicum	No.7	#1	Pseudomonadati	Pseudomonadota	Gammaproteobacteria	Chromatiales	Chromatiaceae	Caldichromatium	1	+	+	+
GCF_004339015	16494	Type	Cocleimonas flava	Sh2	#1	Pseudomonadati	Pseudomonadota	Gammaproteobacteria	Thiotrichales	Thiotrichaceae	Cocleimonas	1	+	ND	ND
GCF_000484635	21345	Type	Comamonas badia	No.12	#1	Pseudomonadati	Pseudomonadota	Betaproteobacteria	Burkholderiales	Comamonadaceae	Comamonas	1	+	ND	ND
GCF_001592265	15147	Type	Curvibacter delicatus	146	#1	Pseudomonadati	Pseudomonadota	Betaproteobacteria	Burkholderiales	Comamonadaceae	Curvibacter	1	+	ND	ND
GCF_004355005	30602	Type	Dankookia rubra	WS-10	#1	Pseudomonadati	Pseudomonadota	Alphaproteobacteria	Acetobacterales	Roseomonadaceae	Dankookia	1	+	ND	ND
GCF_000482785	20996	Type	Derxia gummosa	II	#1	Pseudomonadati	Pseudomonadota	Betaproteobacteria	Burkholderiales	Alcaligenaceae	Derxia	1	+	+	+
GCF_022026155	19990	Type	Dissulfurimicrobium hydrothermale	Sh68	#1	Pseudomonadati	Thermodesulfobacteriota				Dissulfurimicrobium	1	+	+	+
GCF_900115865	13604	Type	Donghicola eburneus	SW-277	#1	Pseudomonadati	Pseudomonadota	Alphaproteobacteria	Rhodobacterales	Roseobacteraceae	Donghicola	1	+	ND	ND
GCF_000974685	18545	Type	Ferriphaselus amnicola	OYT1	#1	Pseudomonadati	Pseudomonadota	Betaproteobacteria	Nitrosomonadales	Gallionellaceae	Ferriphaselus	1	+	+	+
GCF_003952265	19016	Type	Flaviflexus salsibiostraticola	EBR4-1-2	#1	Bacillati	Actinomycetota	Actinomycetes	Actinomycetales	Actinomycetaceae	Flaviflexus	1	+	ND	ND
GCF_004799285	19754	Type	Aliigemmobacter aestuarii	CC-PW-75	#1	Pseudomonadati	Pseudomonadota	Alphaproteobacteria	Rhodobacterales	Paracoccaceae	Aliigemmobacter	1	+	ND	ND
GCF_000744415	31637	Type	Ghiorsea bivora	TAG-1	#1	Pseudomonadati	Pseudomonadota	"Zetaproteobacteria"	Mariprofundales		Ghiorsea	1	+	+	+
GCF_016653315	14151	Type	Halochromatium roseum	JA134	#1	Pseudomonadati	Pseudomonadota	Gammaproteobacteria	Chromatiales	Chromatiaceae	Halochromatium	1	+	+	+
GCF_001189915	21424	Type	Herbaspirillum autotrophicum	SA 32	#1	Pseudomonadati	Pseudomonadota	Betaproteobacteria	Burkholderiales	Oxalobacteraceae	Herbaspirillum	1	+	+	+
GCF_000585215	18851	Type	Imhoffiella purpurea	AK35	#1	Pseudomonadati	Pseudomonadota	Gammaproteobacteria	Chromatiales	Chromatiaceae	Imhoffiella	1	+	-	+
GCF_900156605	21428	Type	Insolitispirillum peregrinum subsp. integrum	MF19	#1	Pseudomonadati	Pseudomonadota	Alphaproteobacteria	Rhodospirillales	Novispirillaceae	Insolitispirillum	1	+	ND	ND
GCF_003172875	18388	Type	Leucothrix pacifica	XH122	#1	Pseudomonadati	Pseudomonadota	Gammaproteobacteria	Thiotrichales	Thiotrichaceae	Leucothrix	1	+	ND	+
GCF_012276755	13911	Type	Marichromatium bheemlicum	JA124	#1	Pseudomonadati	Pseudomonadota	Gammaproteobacteria	Chromatiales	Chromatiaceae	Marichromatium	1	+	+	+
GCF_001895085	30585	Type	Mariprofundus micogutta	ET2	#1	Pseudomonadati	Pseudomonadota	\"Zetaproteobacteria\"	Mariprofundales	Mariprofundaceae	Mariprofundus	1	+	+	+
GCF_002077135	17596	Type	Metallibacterium scheffleri	DKE6	#1	Pseudomonadati	Pseudomonadota	Gammaproteobacteria	Lysobacterales	Rhodanobacteraceae	Metallibacterium	1	+	ND	ND
GCF_001571385	15103	Type	Methanofollis ethanolicus	HASU	#1	Methanobacteriati	Methanobacteriota	Methanomicrobia	Methanomicrobiales	Methanofollaceae	Methanofollis	1	+	-	+
GCF_000817245	30608	Type	Methylacidiphilum kamchatkense	Kam1	#1	Pseudomonadati	Verrucomicrobiota	Methylacidiphilae	Methylacidiphilales	Methylacidiphilaceae	Methylacidiphilum	1	+	-	+
GCF_012769535	33941	Type	Methylococcus geothermalis	IM1	#1	Pseudomonadati	Pseudomonadota	Gammaproteobacteria	Methylococcales	Methylococcaceae	Methylococcus	1	+	ND	+
GCF_019670005	18894	Type	Methylomagnum ishizawai	RS11D-Pr	#1	Pseudomonadati	Pseudomonadota	Gammaproteobacteria	Methylococcales	Methylococcaceae	Methylomagnum	1	+	ND	ND
GCF_010983895	32045	Type	Nitrogeniibacter mangrovi	M9-3-2	#1	Pseudomonadati	Pseudomonadota	Betaproteobacteria	Rhodocyclales	Zoogloeaceae	Nitrogeniibacter	1	+	ND	ND
GCF_000818395	17723	Type	Noviherbaspirillum autotrophicum	TSA66	#1	Pseudomonadati	Pseudomonadota	Betaproteobacteria	Burkholderiales	Oxalobacteraceae	Noviherbaspirillum	1	+	+	+
GCF_019966575	19534	Type	Oricola cellulosilytica	CC-AMH-0	#1	Pseudomonadati	Pseudomonadota	Alphaproteobacteria	Hyphomicrobiales	Ahrensiaceae	Oricola	1	+	ND	ND
GCF_902459695	30137	Type	Pandoraea terrae	SE-S21	#1	Pseudomonadati	Pseudomonadota	Betaproteobacteria	Burkholderiales	Burkholderiaceae	Pandoraea	1	+	ND	+
GCF_004337445	33645	Type	Parasulfuritortus cantonensis	LSR1	#1	Pseudomonadati	Pseudomonadota	Betaproteobacteria	Nitrosomonadales	Thiobacillaceae	Parasulfuritortus	1	+	+	+
GCF_011683915	15426	Type	Pelagibius litoralis	CL-UU02	#1	Pseudomonadati	Pseudomonadota	Alphaproteobacteria	Rhodospirillales	Rhodovibrionaceae	Pelagibius	1	+	ND	ND
GCF_900217755	14544	Type	Phaeovulum vinaykumarii	JA123	#1	Pseudomonadati	Pseudomonadota	Alphaproteobacteria	Rhodobacterales	Paracoccaceae	Phaeovulum	1	+	-	ND
GCF_004217385	20932	Type	Phyllobacterium myrsinacearum	-		Pseudomonadati	Pseudomonadota	Alphaproteobacteria	Hyphomicrobiales	Phyllobacteriaceae	Phyllobacterium	1	+	ND	ND
GCF_004011805	31230	Type	Piscinibacter defluvii	SH-1	#1	Pseudomonadati	Pseudomonadota	Betaproteobacteria	Burkholderiales	Sphaerotilaceae	Piscinibacter	1	+	ND	ND
GCF_009607675	19740	Type	Polymorphobacter fuscus	D40P	#1	Pseudomonadati	Pseudomonadota	Alphaproteobacteria	Sphingomonadales	Sphingosinicellaceae	Polymorphobacter	1	+	ND	ND
GCF_003544895	31874	Type	Profundibacter amoris	BAR1	#1	Pseudomonadati	Pseudomonadota	Alphaproteobacteria	Rhodobacterales	Paracoccaceae	Profundibacter	1	+	ND	ND
GCF_000423465	14922	Type	Propionicicella superfundia	BL-10	#2	Bacillati	Actinomycetota	Actinomycetes	Propionibacteriales	Nocardioidaceae	Propionicicella	1	+	ND	ND
GCF_002563675	11933	Type	Propionicimonas paludicola	Wd	#1	Bacillati	Actinomycetota	Actinomycetes	Propionibacteriales	Nocardioidaceae	Propionicimonas	1	+	ND	ND
GCF_029030725	12568	Type	Pseudomonas carboxydohydrogena	Z-1062	#1	Pseudomonadati	Pseudomonadota	Gammaproteobacteria	Pseudomonadales	Pseudomonadaceae	Pseudomonas	1	+	+	+
GCF_004801305	32002	Type	Pseudothauera rhizosphaerae	CC-YHH848	#1	Pseudomonadati	Pseudomonadota	Betaproteobacteria	Rhodocyclales	Zoogloeaceae	Pseudothauera	1	+	ND	ND
GCF_016722785	31918	Type	Ramlibacter monticola	G-3-2	#1	Pseudomonadati	Pseudomonadota	Betaproteobacteria	Burkholderiales	Comamonadaceae	Ramlibacter	1	+	ND	+
GCF_014280875	21505	Type	Rhizobium daejeonense	L61	#1	Pseudomonadati	Pseudomonadota	Alphaproteobacteria	Hyphomicrobiales	Rhizobiaceae	Rhizobium	1	+	ND	+
GCF_009617575	35354	Type	Rhodocyclus gracilis	3760	#1	Pseudomonadati	Pseudomonadota	Betaproteobacteria	Rhodocyclales	Rhodocyclaceae	Rhodocyclus	1	+	ND	+
GCF_007474605	16873	Type	Rhodoligotrophos appendicifer	120-1	#1	Pseudomonadati	Pseudomonadota	Alphaproteobacteria	Hyphomicrobiales	Rhodoligotrophaceae	Rhodoligotrophos	1	+	ND	ND
GCF_004342485	15912	Type	Roseateles saccharophilus	-		Pseudomonadati	Pseudomonadota	Betaproteobacteria	Burkholderiales	Sphaerotilaceae	Roseateles	1	+	+	+
GCF_000168975	20685	Type	Roseibium aggregatum	B1	#1	Pseudomonadati	Pseudomonadota	Alphaproteobacteria	Hyphomicrobiales	Stappiaceae	Roseibium	1	+	ND	ND
GCF_003258945	32945	Type	Roseicella frigidaeris	DB1506	#1	Pseudomonadati	Pseudomonadota	Alphaproteobacteria	Acetobacterales	Roseomonadaceae	Roseicella	1	+	ND	ND
GCF_000378125	15422	Type	Rudaea cellulosilytica	KIS3-4	#1	Pseudomonadati	Pseudomonadota	Gammaproteobacteria	Lysobacterales	Rhodanobacteraceae	Rudaea	1	+	ND	ND
GCF_001507595	19519	Type	Ruegeria marisrubri	ZGT118	#1	Pseudomonadati	Pseudomonadota	Alphaproteobacteria	Rhodobacterales	Roseobacteraceae	Ruegeria	1	+	ND	ND
GCF_009600605	32162	Type	Segnochrobactrum spirostomi	Sp-1	#1	Pseudomonadati	Pseudomonadota	Alphaproteobacteria	Hyphomicrobiales	Segnochrobactraceae	Segnochrobactrum	1	+	ND	ND
GCF_021654335	39089	Type	Sideroxyarcus emersonii	MIZ01	#1	Pseudomonadati	Pseudomonadota	Betaproteobacteria	Nitrosomonadales	Gallionellaceae	Sideroxyarcus	1	+	+	+
GCF_000025705	14762	null	Sideroxydans lithotrophicus	ES-1	#1	Pseudomonadati	Pseudomonadota	Betaproteobacteria	Nitrosomonadales	Gallionellaceae	Sideroxydans	1	+	+	+
GCF_003201205	17607	Type	Sinimarinibacterium flocculans	NH6-24	#1	Pseudomonadati	Pseudomonadota	Gammaproteobacteria	Nevskiales	Nevskiaceae	Sinimarinibacterium	1	+	ND	ND
GCF_014640115	30555	Type	Sinisalibacter lacisalsi	X12M-4	#1	Pseudomonadati	Pseudomonadota	Alphaproteobacteria	Rhodobacterales	Roseobacteraceae	Sinisalibacter	1	+	ND	ND
GCF_000718255	3041	Type	Spirillospora albida	UNCC 1030	#2	Bacillati	Actinomycetota	Actinomycetes	Streptosporangiales	Thermomonosporaceae	Spirillospora	1	+	ND	ND
GCF_000383595	4459	Type	Streptomyces bottropensis	B-25	#1	Bacillati	Actinomycetota	Actinomycetes	Kitasatosporales	Streptomycetaceae	Streptomyces	1	+	ND	+
GCF_003144315	31946	Type	Sulfoacidibacillus thermotolerans	Y002	#1	Bacillati	Bacillota	Alicyclobacillia	Alicyclobacillales	Alicyclobacillaceae	Sulfoacidibacillus	1	+	-	-
GCF_900141795	13439	Type	Sulfurivirga caldicuralii	MM1	#1	Pseudomonadati	Pseudomonadota	Gammaproteobacteria	Thiotrichales	Piscirickettsiaceae	Sulfurivirga	1	+	+	+
GCF_002354895	34237	Type	Thauera sinicae	K11	#1	Pseudomonadati	Pseudomonadota	Betaproteobacteria	Rhodocyclales	Zoogloeaceae	Thauera	1	+	ND	ND
GCF_003386795	16421	Type	Thermasporomyces composti	I3	#1	Bacillati	Actinomycetota	Actinomycetes	Propionibacteriales	Nocardioidaceae	Thermasporomyces	1	+	ND	ND
GCF_000212395	11510	Type	Thermodesulfobium narugense	Na82	#1	Pseudomonadati	Thermodesulfobiota	Thermodesulfobiia	Thermodesulfobiales	Thermodesulfobiaceae	Thermodesulfobium	1	+	+	+
GCF_003337735	15568	Type	Thioalbus denitrificans	Su4	#1	Pseudomonadati	Pseudomonadota	Gammaproteobacteria	Ectothiorhodospirales	Ectothiorhodospiraceae	Thioalbus	1	+	+	+
GCF_008632335	14780	Type	Thiohalocapsa marina	JA142	#1	Pseudomonadati	Pseudomonadota	Gammaproteobacteria	Chromatiales	Chromatiaceae	Thiohalocapsa	1	+	+	+
GCF_000828615	15507	Type	Thiolapillus brandeum	Hiromi 1	#1	Pseudomonadati	Pseudomonadota	Gammaproteobacteria	Chromatiales	Sedimenticolaceae	Thiolapillus	1	+	+	+
GCF_000371925	11364	Type	Thiolinea disciformis	B3-1	#1	Pseudomonadati	Pseudomonadota	Gammaproteobacteria	Thiotrichales	Thiolinaceae	Thiolinea	1	+	ND	ND
GCF_900188055	15529	Type	Tistlia consotensis	USBA 355	#1	Pseudomonadati	Pseudomonadota	Alphaproteobacteria	Rhodospirillales	Rhodovibrionaceae	Tistlia	1	+	-	-
GCF_007097545	10488	Type	Trinickia caryophylli	720, ICBPC 113	#1	Pseudomonadati	Pseudomonadota	Betaproteobacteria	Burkholderiales	Burkholderiaceae	Trinickia	1	+	ND	ND
GCF_900176475	14838	Type	Tropicibacter naphthalenivorans	C02	#1	Pseudomonadati	Pseudomonadota	Alphaproteobacteria	Rhodobacterales	Roseobacteraceae	Tropicibacter	1	+	ND	ND
GCF_001591365	20526	Type	Variovorax paradoxus	13-0-1D	#1	Pseudomonadati	Pseudomonadota	Betaproteobacteria	Burkholderiales	Comamonadaceae	Variovorax	1	+	+	+
GCF_004341725	31027	Type	Varunaivibrio sulfuroxidans	TC8	#1	Pseudomonadati	Pseudomonadota	Alphaproteobacteria	Rhodospirillales	Magnetovibrionaceae	Varunaivibrio	1	+	+	+
GCF_004799325	18819	Type	Thalassobius vesicularis	CC-AMW-E	#1	Pseudomonadati	Pseudomonadota	Alphaproteobacteria	Rhodobacterales	Roseobacteraceae	Thalassobius	1	+	ND	ND
GCF_002727065	32107	Type	Zhengella mangrovi	X9-2-2	#1	Pseudomonadati	Pseudomonadota	Alphaproteobacteria	Hyphomicrobiales	Notoacmeibacteraceae	Zhengella	1	+	ND	ND
#1, JCM On-line Catalogue of Strains (https://jcm.brc.riken.jp/en/catalogue_e)
#2, BacDive, Lorenz Christian Reimer, Joaquim Sardà Carbasse, Julia Koblitz, Christian Ebeling, Adam Podstawka, Jörg Overmann, BacDive in 2022: the knowledge base for standardized bacterial and archaeal data, Nucleic Acids Research, Volume 50, Issue D1, 7 January 2022, Pages D741–D746
#3, Lipski, A. and Altendorf, K. 1995. Actinomadura nitritigenes sp. nov., isolated from experimental biofilters. International Journal of Systematic and Evolutionary Microbiology 45(4), 717-723.
#4, Qin, S., Zhao, G.Z., Li, J., Zhu, W.Y., Xu, L.H. and Li, W.J. 2009. Actinomadura flavalba sp. nov., an endophytic actinomycete isolated from leaves of Maytenus austroyunnanensis. International Journal of Systematic and Evolutionary Microbiology 59(10), 2453-2457.
#5, Athalye, M., Goodfellow, M., Lacey, J. and White, R.P. 1985. Numerical classification of Actinomadura and Nocardiopsis. International Journal of Systematic and Evolutionary Microbiology 35(1), 86-98.
#6, Viallard, V., Poirier, I., Cournoyer, B., Haurat, J., Wiebkin, S., Ophel-Keller, K., et al. 1998. Burkholderia graminis sp. nov., a rhizospheric Burkholderia species, and reassessment of [Pseudomonas] phenazinium, [Pseudomonas] pyrrocinia and [Pseudomonas] glathei as Burkholderia. International Journal of Systematic and Evolutionary Microbiology 48(2), 549-563.
#7, Chen, H.-H., Qin, S., Li, J., Zhang, Y.-Q., Xu, L.-H., Jiang, C.-L., et al. 2009. Pseudonocardia endophytica sp. nov., isolated from the pharmaceutical plant Lobelia clavata. International Journal of Systematic and Evolutionary Microbiology 59(3), 559-563.
#8, Katayama-Fujimura, Y., Kawashima, I., Tsuzaki, N. and Kuraishi, H. 1984. Physiological characteristics of the facultatively chemolithotrophic Thiobacillus species Thiobacillus delicatus nom. rev., emend., Thiobacillus perometabolis, and Thiobacillus intermedius. International Journal of Systematic and Evolutionary Microbiology 34(2), 139-144.

## Sheet: Table S4
Table S4. Autotrophic species and representative growth conditions for each genus in the JCM culture collection. The summary is available in Table 1. *Data on optimum or tested oxygen concentration under autotrophic conditions, temperature ,or pH were extracted from the reference; ND indicates "Not Determined" (could not be found in the literature survey).
Accession no. of genome	JCM num	Kingdam	Phylum	Class	Order	Family	Species	Types of autotrophs	Oxygen concentration under autotrophic conditions*	Temperature*	pH*	Electron donors	Electron acceptors	References	Notes
GCF_000023265	15462	Bacillati	Actinomycetota	Acidimicrobiia	Acidimicrobiales	Acidimicrobiaceae	Acidimicrobium ferrooxidans	chemolithoautotroph	aerobic	45-50	2	ferrous iron	oxygen	Clark and Norris, 1996
GCF_025331195	16229	Bacillati	Actinomycetota	Actinomycetes	Mycobacteriales	Mycobacteriaceae	Mycolicibacterium llatzerense	chemolithoautotroph	ND	22-30	ND	hydrogen	oxygen	Gomila et al., 2008	#1
GCF_000196675	13855	Bacillati	Actinomycetota	Actinomycetes	Pseudonocardiales	Pseudonocardiaceae	Pseudonocardia dioxanivorans	chemolithoautotroph	aerobic	30	7	hydrogen	oxygen	Grostern and Alvarez-Cohen, 2013
GCF_001602375	15517	Methanobacteriati	Methanobacteriota	Methanomicrobia	Methanomicrobiales	Methanoculleaceae	Methanoculleus horonobensis	chemolithoautotroph	anaerobic	37-42	6.7–6.8	hydrogen	carbon dioxide	Shimizu et al., 2013
GCF_000013445	10133	Methanobacteriati	Methanobacteriota	Methanomicrobia	Methanomicrobiales	Methanospirillaceae	Methanospirillum hungatei	chemolithoautotroph	anaerobic	30-37	6.6-7.4	hydrogen	carbon dioxide	Ferry et al., 1974
GCF_009662475	3867	Pseudomonadati	Pseudomonadota	Acidithiobacillia	Acidithiobacillales	Acidithiobacillaceae	Acidithiobacillus thiooxidans	chemolithoautotroph	aerobic	30	4.5	sulfur, thiosulfate	oxygen	Kurosawa et al., 1993 and Waksman and Joffe, 1922
GCF_000617865	6891	Pseudomonadati	Pseudomonadota	Alphaproteobacteria	Acetobacterales	Acetobacteraceae	Acidomonas methanolica	chemolithoautotroph	aerobic	30	3.0-5.0	methanol	oxygen	Mitsui et al., 2015 and Urakami et al., 1989	#2
GCF_003258855	14934	Pseudomonadati	Pseudomonadota	Alphaproteobacteria	Hyphomicrobiales	Hyphomicrobiaceae	Rhodoplanes piscinae	photoautotroph/chemolithoautotroph	anaerobic (photolithotrophy), aerobic (chemolithotrophy)	30	6.5–7.0	thiosulfate	oxygen	Chakravarthy et al., 2012
GCF_000482525	10834	Pseudomonadati	Pseudomonadota	Alphaproteobacteria	Hyphomicrobiales	Nitrobacteraceae	Bradyrhizobium japonicum	chemolithoautotroph	microaerophilic (1%)	30	6.8	hydrogen	oxygen	Hanus et al., 1979	#3
GCF_003217325	11668	Pseudomonadati	Pseudomonadota	Alphaproteobacteria	Hyphomicrobiales	Nitrobacteraceae	Rhodopseudomonas faecalis	photoautotroph	anaerobic	38	7	hydrogen	-	Zhang et al., 2002
GCF_014197785	9337	Pseudomonadati	Pseudomonadota	Alphaproteobacteria	Hyphomicrobiales	Rhodobiaceae	Rhodobium orientis	photoautotroph	anaerobic	30-35	7.0-7.5	thiosulfate (with 0.01% Yeast extract)	-	Hiraishi et al., 1995
GCF_018390695	32039	Pseudomonadati	Pseudomonadota	Alphaproteobacteria	Hyphomicrobiales	Xanthobacteraceae	Ancylobacter sonchi	chemolithoautotroph	aerobic	22-29	7.5-8.0	hydrogen	oxygen	Agafonova et al., 2017
GCF_016807805	34666	Pseudomonadati	Pseudomonadota	Alphaproteobacteria	Hyphomicrobiales	Xanthobacteraceae	Xanthobacter dioxanivorans	chemolithoautotroph	microaerophilic (1%)	30	7	hydrogen	oxygen	Wang et al., 2021
GCF_000273405	6121	Pseudomonadati	Pseudomonadota	Alphaproteobacteria	Rhodobacterales	Paracoccaceae	Cereibacter sphaeroides	photoautotroph/chemolithoautotroph	anaerobic, microaerophilic (10.5%)	30-34	7	hydrogen (photolithotroph/chemolithotroph)	oxygen (chemolithotroph)	Paoli and Tabita, 1998 and Girija et al., 2010
GCF_003387045	20754	Pseudomonadati	Pseudomonadota	Alphaproteobacteria	Rhodobacterales	Paracoccaceae	Paracoccus versutus	chemolithoautotroph	aerobic	30-37	7.5-8.0	thiosulfate, Sº	oxygen	Katayama et al., 1995
GCF_900188265	14598	Pseudomonadati	Pseudomonadota	Alphaproteobacteria	Rhodobacterales	Paracoccaceae	Rhodobacter megalophilus	photoautotroph	anaerobic	30–35	ND	thiosulfate	-	Arunasri et al., 2008
GCF_009649175	9220	Pseudomonadati	Pseudomonadota	Alphaproteobacteria	Rhodobacterales	Paracoccaceae	Rhodovulum strictum	photoautotroph	anaerobic	30-35	7.5-9.0	sulfide, thiosulfate	-	Hiraishi and Ueda, 1995
GCF_008364955	1247	Pseudomonadati	Pseudomonadota	Alphaproteobacteria	Rhodospirillales	Azospirillaceae	Azospirillum lipoferum	chemolithoautotroph	microaerophilic (2%)	37	5.5–6.5	hydrogen	oxygen	Baldani et al., 2015
GCF_004341725	31027	Pseudomonadati	Pseudomonadota	Alphaproteobacteria	Rhodospirillales	Magnetovibrionaceae	Varunaivibrio sulfuroxidans	chemolithoautotroph	anaerobic, microaerophilic (5%)	30	6.0–7.0	sulfur, thiosulfate	nitrate, oxygen, iron (III)	Patwardhan and Vetriani, 2016
GCF_902859695	20676	Pseudomonadati	Pseudomonadota	Betaproteobacteria	Burkholderiales	Alcaligenaceae	Achromobacter ruhlandii	chemolithoautotroph	microaerophilic (5-9%)	30	7.2	hydrogen	oxygen	Packer and Vishniac, 1955
GCF_000482785	20996	Pseudomonadati	Pseudomonadota	Betaproteobacteria	Burkholderiales	Alcaligenaceae	Derxia gummosa	chemolithoautotroph	microaerophilic (10-12%)	30	7	hydrogen	oxygen	Ravi Shankar et al., 1986	#4
GCF_001598755	11282	Pseudomonadati	Pseudomonadota	Betaproteobacteria	Burkholderiales	Burkholderiaceae	Cupriavidus necator	chemolithoautotroph	microaerophilic (5%)	30	ND	hydrogen	oxygen	Serna-García et al., 2024	#3
GCF_001571225	21412	Pseudomonadati	Pseudomonadota	Betaproteobacteria	Burkholderiales	Comamonadaceae	Hydrogenophaga palleronii	chemolithoautotroph	microaerophilic (6%)	28	7.4	hydrogen	oxygen	Willems et al., 1989
GCF_001591365	20526	Pseudomonadati	Pseudomonadota	Betaproteobacteria	Burkholderiales	Comamonadaceae	Variovorax paradoxus	chemolithoautotroph	microaerophilic (4%)	30	ND	hydrogen	oxygen	Davis et al., 1969
GCF_001189915	21424	Pseudomonadati	Pseudomonadota	Betaproteobacteria	Burkholderiales	Oxalobacteraceae	Herbaspirillum autotrophicum	chemolithoautotroph	microaerophilic (5%)	30	5-8	hydrogen	oxygen	Aragno and Schlegel, 1978
GCF_000818395	17723	Pseudomonadati	Pseudomonadota	Betaproteobacteria	Burkholderiales	Oxalobacteraceae	Noviherbaspirillum autotrophicum	chemolithoautotroph	anaerobic	30	5.5–9.0	hydrogen	nitrate	Ishii et al., 2017
GCF_000430725	20723	Pseudomonadati	Pseudomonadota	Betaproteobacteria	Burkholderiales	Sphaerotilaceae	Azohydromonas australica	chemolithoautotroph	ND	30–35	ND	hydrogen	oxygen	Xie and Yokota, 2005
GCF_004342485	15912	Pseudomonadati	Pseudomonadota	Betaproteobacteria	Burkholderiales	Sphaerotilaceae	Roseateles saccharophilus	chemolithoautotroph	microaerophilic (2.8%)	30	6.8	hydrogen	oxygen	Barraquio and Knowles, 1988
GCF_004340905	21318	Pseudomonadati	Pseudomonadota	Betaproteobacteria	Burkholderiales	Sphaerotilaceae	Rubrivivax gelatinosus	photoautotroph/chemolithoautotroph	anaerobic	ND	ND	hydrogen	-	Willems et al., 1991
GCF_002028405	20425	Pseudomonadati	Pseudomonadota	Betaproteobacteria	Burkholderiales		Thiomonas intermedia	chemolithoautotroph	anaerobic	30-35	5.5–6.0	sulfur, thiosulfate, tetrathionate	nitrate	London, 1963 and Katayama-Fujimura et al., 1984
GCF_000974685	18545	Pseudomonadati	Pseudomonadota	Betaproteobacteria	Nitrosomonadales	Gallionellaceae	Ferriphaselus amnicola	chemolithoautotroph	microaerophilic (1%)	25–30	6.1–6.5	ferrous iron	oxygen	Kato et al., 2014
GCF_021654335	39089	Pseudomonadati	Pseudomonadota	Betaproteobacteria	Nitrosomonadales	Gallionellaceae	Sideroxyarcus emersonii	chemolithoautotroph	microaerophilic (1%)	30–35	6	thiosulfate, ferrous iron	oxygen	Kato et al., 2022
GCF_000025705	14762	Pseudomonadati	Pseudomonadota	Betaproteobacteria	Nitrosomonadales	Gallionellaceae	Sideroxydans lithotrophicus	chemolithoautotroph	microaerophilic (2%)	ND	6	thiosulfate, ferrous iron	oxygen	Emerson and Moyer, 1997 and Zhou et al., 2022	#5
GCF_004337445	33645	Pseudomonadati	Pseudomonadota	Betaproteobacteria	Nitrosomonadales	Thiobacillaceae	Parasulfuritortus cantonensis	chemolithoautotroph	microaerophilic (3%)	25–30	6.0–7.5	thiosulfate, sulfide	oxygen	Xie et al., 2021
GCF_000376425	3870	Pseudomonadati	Pseudomonadota	Betaproteobacteria	Nitrosomonadales	Thiobacillaceae	Thiobacillus denitrificans	chemolithoautotroph	anaerobic, aerobic	28–32	6.8–7.4	thiosulfate, tetrathionate, thiocyanate (aerobic) thiosulfate, tetrathionate, thiocyanate, sulfide or elemental sulfur (anaerobic)	oxygen, nitrate, nitrite or nitrous oxide	Kelly and Wood, 2000
GCF_003333315	17358	Pseudomonadati	Pseudomonadota	Gammaproteobacteria	Acidiferrobacterales	Acidiferrobacteraceae	Acidiferrobacter thiooxydans	chemolithoautotroph	aerobic	38	1.2-2	ferrous iron, pyrite, sulfide, sulfur, tetrathionate	oxygen or iron (III)	Hallberg et al., 2011
GCF_011290485	39101	Pseudomonadati	Pseudomonadota	Gammaproteobacteria	Chromatiales	Chromatiaceae	Caldichromatium japonicum	photoautotroph	anaerobic	50	7.2	sulfide, thiosulfate, sulfite, hydrogen (in the presence of sulfide)	-	Saini et al., 2020
GCF_016653315	14151	Pseudomonadati	Pseudomonadota	Gammaproteobacteria	Chromatiales	Chromatiaceae	Halochromatium roseum	photoautotroph	anaerobic	27	7.5	probably sulfide of thiosulfate (reffering from medium information)	-	Anil Kumar et al., 2007
GCF_012276755	13911	Pseudomonadati	Pseudomonadota	Gammaproteobacteria	Chromatiales	Chromatiaceae	Marichromatium bheemlicum	photoautotroph	anaerobic	20–35	6.5–8.5	thiosulfate, sulfide	-	Kumar et al., 2007
GCF_000012805	30415	Pseudomonadati	Pseudomonadota	Gammaproteobacteria	Chromatiales	Chromatiaceae	Nitrosococcus oceani	chemolithoautotroph	aerobic	25-30	7.5-8.0	ammonium	oxygen	Watson, 1971
GCF_008632335	14780	Pseudomonadati	Pseudomonadota	Gammaproteobacteria	Chromatiales	Chromatiaceae	Thiohalocapsa marina	photoautotroph	anaerobic	30	7.5	thiosulfate, sulfide	-	Anil Kumar et al., 2009
GCF_000227685	11367	Pseudomonadati	Pseudomonadota	Gammaproteobacteria	Chromatiales	Ectothiorhodospiraceae	Thioalkalivibrio paradoxus	chemolithoautotroph	aerobic	ND	8.5 to 10.5	sulfide, polysulfide, sulfur and tetrathionate, thiocyanate	oxygen	Sorokin et al., 2002
GCF_002356555	39378	Pseudomonadati	Pseudomonadota	Gammaproteobacteria	Chromatiales	Halorhodospiraceae	Halorhodospira halochloris	photoautotroph	anaerobic	48	8.1- 9.1	sulfide	-	Imhoff and Trüper, 1977
GCF_000828615	15507	Pseudomonadati	Pseudomonadota	Gammaproteobacteria	Chromatiales	Sedimenticolaceae	Thiolapillus brandeum	chemolithoautotroph	anaerobic, microaerophilic (2%)	40	6.5	sulfur, thiosulfate, tetrathionate	oxygen, nitrate	Nunoura et al., 2014
GCF_000754095	30709	Pseudomonadati	Pseudomonadota	Gammaproteobacteria	Ectothiorhodospirales	Acidihalobacteraceae	Acidihalobacter prosperus	chemolithoautotroph	aerobic	37	2	elemental sulfur, ferrous iron, sulfidic ores like pyrite, sphalerite, chalcopyrite, arsenopyrite, galena, sulfide	oxygen	Cárdenas et al., 2015
GCF_003337735	15568	Pseudomonadati	Pseudomonadota	Gammaproteobacteria	Ectothiorhodospirales	Ectothiorhodospiraceae	Thioalbus denitrificans	chemolithoautotroph	anaerobic, aerobic	28–32	7.0–7.5	thiosulfate, tetrathionate, sulfur, sulfide	nitrate, oxygen	Park et al., 2011
GCF_029030725	12568	Pseudomonadati	Pseudomonadota	Gammaproteobacteria	Pseudomonadales	Pseudomonadaceae	Pseudomonas carboxydohydrogena	chemolithoautotroph	microaerophilic (10%)	30	7	hydrogen	oxygen	Cypionka et al., 1980	#6
GCF_000696325	7688	Pseudomonadati	Pseudomonadota	Gammaproteobacteria	Thiotrichales	Piscirickettsiaceae	Hydrogenovibrio marinus	chemolithoautotroph	microaerophilic (10%)	37	6.5	H2, reduced sulfur compounds (elemental sulfur, thiosulfate, tetrathionate)	oxygen	Nishihara et al., 1991
GCF_900141795	13439	Pseudomonadati	Pseudomonadota	Gammaproteobacteria	Thiotrichales	Piscirickettsiaceae	Sulfurivirga caldicuralii	chemolithoautotroph	microaerophilic (1%)	50–55	6	thiosulfate, tetrathionate	oxygen	Takai et al., 2006
GCF_019049855	34254	Pseudomonadati	Pseudomonadota	Hydrogenophilia	Hydrogenophilales	Hydrogenophilaceae	Hydrogenophilus thiooxidans	chemolithoautotroph	microaerophilic (5%)	55	7.0-8.0	thiosulfate, elemental sulfur	oxygen	Kawai et al., 2022
GCF_001895085	30585	Pseudomonadati	Pseudomonadota	"Zetaproteobacteria"	Mariprofundales	Mariprofundaceae	Mariprofundus micogutta	chemolithoautotroph	microaerophilic (1–3%)	25	6.4	ferrous iron	oxygen	Makita et al., 2017
GCF_000744415	31637	Pseudomonadati	Pseudomonadota	"Zetaproteobacteria"	Mariprofundales		Ghiorsea bivora	chemolithoautotroph	microaerophilic (0.4%)	20	6.0–7.0	ferrous ion, hydrogen	oxygen	Mori et al., 2017
GCF_022026155	19990	Pseudomonadati	Thermodesulfobacteriota				Dissulfurimicrobium hydrothermale	chemolithoautotroph	anaerobic	50–52	6.0–6.2	Sº (disproportionated to sulfide and sulfate)	-	Slobodkin et al., 2016
GCF_000212395	11510	Pseudomonadati	Thermodesulfobiota	Thermodesulfobiia	Thermodesulfobiales	Thermodesulfobiaceae	Thermodesulfobium narugense	chemolithoautotroph	anaerobic	50-55	4-6.5	hydrogen	sulfate	Mori et al., 2003
#1 Autotrophic growth was not observed under conditions with CO and O₂ in the gas phase.
#2 Initially, growth was depended on autotrophic carbon fixation, and carbon assimilation was subsequently coupled with the ribulose monophosphate (RuMP) pathway during the early to mid-log phases of methylotrophic growth.
#3 The strain used in the experiment demonstrating autotrophic growth is different from the JCM strain.
#4 Source information not available.
#5 Unvalidated species.
#6 Autotrophic growth via CO oxidation has been reported instead of CO2 fixation.
References
Clark, D.A. and Norris, P.R. 1996. Acidimicrobium ferrooxidans gen. nov., sp. nov.: mixed-culture ferrous iron oxidation with Sulfobacillus species. Microbiology 142(4), 785-790.
Gomila, M., Ramirez, A., Gascó, J. and Lalucat, J. 2008. Mycobacterium llatzerense sp. nov., a facultatively autotrophic, hydrogen-oxidizing bacterium isolated from haemodialysis water. International Journal of Systematic and Evolutionary Microbiology 58(12), 2769-2773.
Grostern, A. and Alvarez-Cohen, L. 2013. RubisCO-based fixation and metabolism in the actinobacterium seudonocardia dioxanivorans CB1190. Environmental Microbiology 15(11), 3040-3053.
Shimizu, S., Ueno, A., Tamamura, S., Naganuma, T. and Kaneko, K. 2013. Methanoculleus horonobensis sp. nov., a methanogenic archaeon isolated from a deep diatomaceous shale formation. International Journal of Systematic and Evolutionary Microbiology 63(Pt_11), 4320-4323.
Ferry, J.G., Smith, P.H. and Wolfe, R.S. 1974. Methanospirillum, a New Genus of Methanogenic Bacteria, and Characterization of Methanospirillum hungatii sp.nov. International Journal of Systematic and Evolutionary Microbiology 24(4), 465-469.
Kurosawa, H., Konno, Y., Nakamura, K. and Amano, Y. 1993. Estimation of the CO2 fixation ability of Thiobacillus thiooxidans JCM 7814. Journal of Fermentation and Bioengineering 75(1), 71-72.
Waksman, S.A. and Joffe, J.S. 1922. Microörganisms Concerned in the Oxidation of Sulfur in the Soil: II. Thiobacillus Thiooxidans, a New Sulfur-oxidizing Organism Isolated from the Soil. J Bacteriol 7(2), 239-256.
Mitsui, R., Katayama, H. and Tanaka, M. 2015. Requirement of carbon dioxide for initial growth of facultative methylotroph, Acidomonas methanolica MB58. Journal of Bioscience and Bioengineering 120(1), 31-35.
Urakami, T., Tamaoka, J., Suzuki, K.-I. and Komagata, K. 1989. Acidomonas gen. nov., Incorporating Acetobacter methanolicus as Acidomonas methanolica comb. nov. International Journal of Systematic and Evolutionary Microbiology 39(1), 50-55.
Chakravarthy, S.K., Ramaprasad, E.V.V., Shobha, E., Sasikala, C. and Ramana, C.V. 2012. Rhodoplanes piscinae sp. nov. isolated from pond water. International Journal of Systematic and Evolutionary Microbiology 62(Pt_12), 2828-2834.
Hanus, F.J., Maier, R.J. and Evans, H.J. 1979. Autotrophic growth of H2 uptake-positive strains of Rhizobium japonicum in an atmosphere supplied with hydrogen gas. Proceedings of the National Academy of Sciences 76(4), 1788-1792.
Zhang, D., Yang, H., Huang, Z., Zhang, W. and Liu, S.-J. 2002. Rhodopseudomonas faecalis sp. nov., a phototrophic bacterium isolated from an anaerobic reactor that digests chicken faeces. International Journal of Systematic and Evolutionary Microbiology 52(6), 2055-2060.
Hiraishi, A., Urata, K. and Satoh, T. 1995. A New Genus of Marine Budding Phototrophic Bacteria, Rhodobium gen. nov., Which Includes Rhodobium orientis sp. nov. and Rhodobium marinum comb. nov. International journal of systematic bacteriology 45, 226-234.
Agafonova, N.V., Kaparullina, E.N., Trotsenko, Y.A. and Doronina, N.V. 2017. Ancylobacter sonchi sp. nov., a novel methylotrophic bacterium frоm roots of Sonchus arvensis L. International Journal of Systematic and Evolutionary Microbiology 67(11), 4552-4558.
Wang, Y., Ma, F., Yang, J., Guo, H. and Su, D. 2021. Xanthobacter dioxanivorans sp. nov., a 1,4-dioxane-degrading bacterium. International Journal of Systematic and Evolutionary Microbiology 71(12).
Paoli, G.C. and Tabita, F.R. 1998. Aerobic chemolithoautotrophic growth and RubisCO function in Rhodobacter capsulatus and a spontaneous gain of function mutant of Rhodobacter sphaeroides. Archives of Microbiology 170(1), 8-17.
Girija, K.R., Sasikala, C., Ramana, C.V., Spröer, C., Takaichi, S., Thiel, V. and Imhoff, J.F. 2010. Rhodobacter johrii sp. nov., an endospore-producing cryptic species isolated from semi-arid tropical soils. International Journal of Systematic and Evolutionary Microbiology 60(9), 2099-2107.
Katayama, Y., Hiraishi, A. and Kuraishi, H. 1995. Paracoccus thiocyanatus sp. nov., a new species of thiocyanate-utilizing facultative chemolithotroph, and transfer of Thiobacillus versutus to the genus Paracoccus as Paracoccus versutus comb. nov. with emendation of the genus. Microbiology 141(6), 1469-1477.
Arunasri, K., Venkata Ramana, V., Spröer, C., Sasikala, C. and Ramana, C.V. 2008. Rhodobacter megalophilus sp. nov., a phototroph from the Indian Himalayas possessing a wide temperature range for growth. International Journal of Systematic and Evolutionary Microbiology 58(8), 1792-1796.
Hiraishi, A. and Ueda, Y. 1995. Isolation and Characterization of Rhodovulum strictum sp. nov. and Some Other Purple Nonsulfur Bacteria from Colored Blooms in Tidal and Seawater Pools. International Journal of Systematic and Evolutionary Microbiology 45(2), 319-326.
Baldani, J.I., Krieg, N.R., Baldani, V.L.D., Hartmann, A. and Döbereiner, J. (2015) Bergey's Manual of Systematics of Archaea and Bacteria, pp. 1-35.
Patwardhan, S. and Vetriani, C. 2016. Varunaivibrio sulfuroxidans gen. nov., sp. nov., a facultatively chemolithoautotrophic, mesophilic alphaproteobacterium from a shallow-water gas vent at Tor Caldara, Tyrrhenian Sea. International Journal of Systematic and Evolutionary Microbiology 66(9), 3579-3584.
Packer, L. and Vishniac, W. 1955. Chemosynthetic fixation of carbon dioxide and characteristics of hydrogenase in resting cell suspensions of Hydrogenomonas ruhlandii nov. spec. J Bacteriol 70(2), 216-223.
Ravi Shankar, H.N., Kennedy, I.R. and New, P.B. 1986. Autotrophic Growth and Nitrogen Fixation in Derxia gummosa. Microbiology 132(7), 1797-1803.
Serna-García, R., Silvia Morlino, M., Bucci, L., Savio, F., Favaro, L., Morosinotto, T., Seco, A., Bouzas, A., Campanaro, S. and Treu, L. 2024. Biological carbon capture from biogas streams: Insights into Cupriavidus necator autotrophic growth and transcriptional profile. Bioresource Technology 399, 130556.
Willems, A., Busse, J., Goor, M., Pot, B., Falsen, E., Jantzen, E., Hoste, B., Gillis, M., Kersters, K., Auling, G. and De Ley, J. 1989. Hydrogenophaga, a New Genus of Hydrogen-Oxidizing Bacteria That Includes Hydrogenophaga flava comb. nov. (Formerly Pseudomonas flava), Hydrogenophaga palleronii (Formerly Pseudomonas palleronii), Hydrogenophaga pseudoflava (Formerly Pseudomonas pseudoflava and “…
Davis, D.H., Doudoroff, M., Stanier, R.Y. and Mandel, M. 1969. Proposal to reject the genus Hydrogenomonas: Taxonomic implications. International Journal of Systematic and Evolutionary Microbiology 19(4), 375-390.
Aragno, M. and Schlegel, H.G. 1978. Aquaspirillum autotrophicum, a New Species of Hydrogen-Oxidizing, Facultatively Autotrophic Bacteria. International Journal of Systematic and Evolutionary Microbiology 28(1), 112-116.
Ishii, S., Ashida, N., Ohno, H., Segawa, T., Yabe, S., Otsuka, S., Yokota, A. and Senoo, K. 2017. Noviherbaspirillum denitrificans sp. nov., a denitrifying bacterium isolated from rice paddy soil and Noviherbaspirillum autotrophicum sp. nov., a denitrifying, facultatively autotrophic bacterium isolated from rice paddy soil and proposal to reclassify Herbaspirillum massiliense as Noviherbaspirillu…
Xie, C.-H. and Yokota, A. 2005. Reclassification of Alcaligenes latus strains IAM 12599T and IAM 12664 and Pseudomonas saccharophila as Azohydromonas lata gen. nov., comb. nov., Azohydromonas australica sp. nov. and Pelomonas saccharophila gen. nov., comb. nov., respectively. International Journal of Systematic and Evolutionary Microbiology 55(6), 2419-2425.
Barraquio, W.L. and Knowles, R. 1988. Effect of Hydrogen, Sucrose and Oxygen on Uptake Hydrogenase in Nitrogen-fixing and Ammonium-grown Pseudomonas saccharophila ATCC 15946. Microbiology 134(4), 893-901.
Williems, A., Gillis, M. and De Ley, J. 1991. Transfer of Rhodocyclus gelatinosus to Rubrivivax gelatinosus gen. nov., comb. nov., and Phylogenetic Relationships with Leptothrix, Sphaerotilus natans, Pseudomonas saccharophila, and Alcaligenes latus. International Journal of Systematic and Evolutionary Microbiology 41(1), 65-73.
London, J. 1963. Thiobacillus intermedius nov.sp. Archiv für Mikrobiologie 46(4), 329-337.
Katayama-Fujimura, Y., Kawashima, I., Tsuzaki, N. and Kuraishi, H. 1984. Physiological Characteristics of the Facultatively Chemolithotrophic Thiobacillus Species Thiobacillus delicatus nom. rev. , emend., Thiobacillus perometabolis, and Thiobacillus intermedius. International Journal of Systematic and Evolutionary Microbiology 34(2), 139-144.
Kato, S., Krepski, S., Chan, C., Itoh, T. and Ohkuma, M. 2014. Ferriphaselus amnicola gen. nov., sp. nov., a neutrophilic, stalk-forming, iron-oxidizing bacterium isolated from an iron-rich groundwater seep. International Journal of Systematic and Evolutionary Microbiology 64(Pt_3), 921-925.
Kato, S., Itoh, T., Iino, T. and Ohkuma, M. 2022. Sideroxyarcus emersonii gen. nov. sp. nov., a neutrophilic, microaerobic iron- and thiosulfate-oxidizing bacterium isolated from iron-rich wetland sediment. International Journal of Systematic and Evolutionary Microbiology 72(4).
Emerson, D. and Moyer, C. 1997. Isolation and characterization of novel iron-oxidizing bacteria that grow at circumneutral pH. Appl Environ Microbiol 63(12), 4784-4792.
Zhou, N., Keffer, J.L., Polson, S.W. and Chan, C.S. 2022. Unraveling Fe(II)-Oxidizing Mechanisms in a Facultative Fe(II) Oxidizer, Sideroxydans lithotrophicus Strain ES-1, via Culturing, Transcriptomics, and Reverse Transcription-Quantitative PCR. Appl Environ Microbiol 88(2), e0159521.
Xie, Z., Li, S., Lin, W. and Luo, J. 2021. Parasulfuritortus cantonensis gen. nov., sp. nov., a microaerophilic sulfur-oxidizing bacterium isolated from freshwater sediment. International Journal of Systematic and Evolutionary Microbiology 71(2).
Kelly, D.P. and Wood, A.P. 2000. Confirmation of Thiobacillus denitrificans as a species of the genus Thiobacillus, in the beta-subclass of the Proteobacteria, with strain NCIMB 9548 as the type strain. International Journal of Systematic and Evolutionary Microbiology 50(2), 547-550.
Hallberg, K.B., Hedrich, S. and Johnson, D.B. 2011. Acidiferrobacter thiooxydans, gen. nov. sp. nov.; an acidophilic, thermo-tolerant, facultatively anaerobic iron- and sulfur-oxidizer of the family Ectothiorhodospiraceae. Extremophiles 15(2), 271-279.
Saini, M.K., ChihChe, W., Soulier, N., Sebastian, A., Albert, I., Thiel, V., Bryant, D.A., Hanada, S. and Tank, M. 2020. Caldichromatium japonicum gen. nov., sp. nov., a novel thermophilic phototrophic purple sulphur bacterium of the Chromatiaceae isolated from Nakabusa hot springs, Japan. International Journal of Systematic and Evolutionary Microbiology 70(11), 5701-5710.
Anil Kumar, P., Srinivas, T.N.R., Sasikala, C. and Ramana, C.V. 2007. Halochromatium roseum sp. nov., a non-motile phototrophic gammaproteobacterium with gas vesicles, and emended description of the genus Halochromatium. International Journal of Systematic and Evolutionary Microbiology 57(9), 2110-2113.
Kumar, P.A., Jyothsna, T.S.S., Srinivas, T.N.R., Sasikala, C., Ramana, C.V. and Imhoff, J.F. 2007. Marichromatium bheemlicum sp. nov., a non-diazotrophic, photosynthetic gammaproteobacterium from a marine aquaculture pond. International Journal of Systematic and Evolutionary Microbiology 57(6), 1261-1265.
Watson, S.W. 1971. Taxonomic Considerations of the Family Nitrobacteraceae Buchanan. International Journal of Systematic and Evolutionary Microbiology 21(3), 254-270.
Anil Kumar, P., Srinivas, T.N.R., Thiel, V., Tank, M., Sasikala, C., Ramana, C.V. and Imhoff, J.F. 2009. Thiohalocapsa marina sp. nov., from an Indian marine aquaculture pond. International Journal of Systematic and Evolutionary Microbiology 59(9), 2333-2338.
Sorokin, D.Y., Tourova, T.P., Lysenko, A.M., Mityushina, L.L. and Kuenen, J.G. 2002. Thioalkalivibrio thiocyanoxidans sp. nov. and Thioalkalivibrio paradoxus sp. nov., novel alkaliphilic, obligately autotrophic, sulfur-oxidizing bacteria capable of growth on thiocyanate, from soda lakes. International Journal of Systematic and Evolutionary Microbiology 52(2), 657-664.
Imhoff, J.F. and Trüper, H.G. 1977. Ectothiorhodospira halochloris sp. nov., a new extremely halophilic phototrophic bacterium containing bacteriochlorophyll b. Archives of Microbiology 114(2), 115-121.
Nunoura, T., Takaki, Y., Kazama, H., Kakuta, J., Shimamura, S., Makita, H., Hirai, M., Miyazaki, M. and Takai, K. 2014. Physiological and Genomic Features of a Novel Sulfur-Oxidizing Gammaproteobacterium Belonging to a Previously Uncultivated Symbiotic Lineage Isolated from a Hydrothermal Vent. PLOS ONE 9(8), e104959.
Pablo Cárdenas, J., Ortiz, R., Norris, P.R., Watkin, E. and Holmes, D.S. 2015. Reclassification of ‘Thiobacillus prosperus’ Huber and Stetter 1989 as Acidihalobacter prosperus gen. nov., sp. nov., a member of the family Ectothiorhodospiraceae. International Journal of Systematic and Evolutionary Microbiology 65(Pt_10), 3641-3644.
Park, S.-J., Pham, V.H., Jung, M.-Y., Kim, S.-J., Kim, J.-G., Roh, D.-H. and Rhee, S.-K. 2011. Thioalbus denitrificans gen. nov., sp. nov., a chemolithoautotrophic sulfur-oxidizing gammaproteobacterium, isolated from marine sediment. International Journal of Systematic and Evolutionary Microbiology 61(9), 2045-2051.
Cypionka, H., Meyer, O. and Schlegel, H.G. 1980. Physiological characteristics of various species of strains of carboxydobacteria. Archives of Microbiology 127(3), 301-307.
Nishihara, H., Igarashi, Y. and Kodama, T. 1991. Hydrogenovibrio marinus gen. nov., sp. nov., a Marine Obligately Chemolithoautotrophic Hydrogen-Oxidizing Bacterium. International Journal of Systematic and Evolutionary Microbiology 41(1), 130-133.
Takai, K., Miyazaki, M., Nunoura, T., Hirayama, H., Oida, H., Furushima, Y., Yamamoto, H. and Horikoshi, K. 2006. Sulfurivirga caldicuralii gen. nov., sp. nov., a novel microaerobic, thermophilic, thiosulfate-oxidizing chemolithoautotroph, isolated from a shallow marine hydrothermal system occurring in a coral reef, Japan. International Journal of Systematic and Evolutionary Microbiology 56(8), 1…
Kawai, S., Ishikawa, M., Hanada, S. and Haruta, S. 2022. Hydrogenophilus thiooxidans sp. nov., a moderately thermophilic chemotrophic bacterium unable to grow on hydrogen gas, isolated from hot spring microbial mats. International Journal of Systematic and Evolutionary Microbiology 72(5).
Makita, H., Tanaka, E., Mitsunobu, S., Miyazaki, M., Nunoura, T., Uematsu, K., Takaki, Y., Nishi, S., Shimamura, S. and Takai, K. 2017. Mariprofundus micogutta sp. nov., a novel iron-oxidizing zetaproteobacterium isolated from a deep-sea hydrothermal field at the Bayonnaise knoll of the Izu-Ogasawara arc, and a description of Mariprofundales ord. nov. and Zetaproteobacteria classis nov. Arch Micr…
Mori, J.F., Scott, J.J., Hager, K.W., Moyer, C.L., Küsel, K. and Emerson, D. 2017. Physiological and ecological implications of an iron- or hydrogen-oxidizing member of the Zetaproteobacteria, Ghiorsea bivora, gen. nov., sp. nov. The ISME Journal 11(11), 2624-2636.
Slobodkin, A.I., Slobodkina, G.B., Panteleeva, A.N., Chernyh, N.A., Novikov, A.A. and Bonch-Osmolovskaya, E.A. 2016. Dissulfurimicrobium hydrothermale gen. nov., sp. nov., a thermophilic, autotrophic, sulfur-disproportionating deltaproteobacterium isolated from a hydrothermal pond. International Journal of Systematic and Evolutionary Microbiology 66(2), 1022-1026.
Mori, K., Kim, H., Kakegawa, T. and Hanada, S. 2003. A novel lineage of sulfate-reducing microorganisms: Thermodesulfobiaceae fam. nov., Thermodesulfobium narugense, gen. nov., sp. nov., a new thermophilic isolate from a hot spring. Extremophiles 7(4), 283-290.

## Sheet: Table S5
Table S5. Summary of key gene sets for metabolic prediction, RubisCO forms in the genome, and isolation sources.. Metabolic predictions were performed based on criteria listed in Table 1a, b, c. Annotation of RubisCO forms is based on Fig.1, Fig. S1, and Fig. S2. A summary of metabolic prediction counts for strains with no reported evidence of autotrophic growth is provided in Table 2. Isolation …
Accession no.	JCM no.	species	kingdam	phylum	class	order	family	genus	IA	IB	IC	IE	I_thermus	I+α	II	IIIA	IIIB	III_transaldolase	autotrophic ability	autotrophic ability in genus level	sulfide/sulfur/thiosulfate oxidation	[FeFe]-hydrogenase (H2 uptake)	[NiFe]-hydrogenase (H2 uptake)	Photosynthesis(PufL/M)	HCOs-A: low-affinity (cox or cyo)	HCOs-C: high-affinity (Cco) or Cytochrome bd-type oxidases (Cyd)	sulfate/sulfite/tetrathionate/sulfur/dimethyl sulfoxide reduction	nitrate reduction	pufL/pufM	coxA	coxB	cyoA	cyoD	cyoB	cyoC	cydA	cydB	ccoN	ccoO	sqr	sor	soxA	soxB	soxX	soxY	soxZ	soxYZ	dsrA	dsrB
GCF_902859695	20676	Achromobacter ruhlandii	Pseudomonadati	Pseudomonadota	Betaproteobacteria	Burkholderiales	Alcaligenaceae	Achromobacter	1	0	0	0	0	0	0	0	0	0	+	+	0	0	1	0	0	1	0	1	0	0	0	1	1	1	0	1	2	1	2	0	0	0	0	0	0	0	0	0	0
GCF_003333315	17358	Acidiferrobacter thiooxydans	Pseudomonadati	Pseudomonadota	Gammaproteobacteria	Acidiferrobacterales	Acidiferrobacteraceae	Acidiferrobacter	1	0	1	0	0	0	1	0	0	0	+	+	1	0	1	0	0	0	1	0	0	0	0	0	0	0	0	0	0	0	0	0	1	1	1	1	0	1	0	1	1
GCF_000754095	30709	Acidihalobacter prosperus	Pseudomonadati	Pseudomonadota	Gammaproteobacteria	Ectothiorhodospirales	Acidihalobacteraceae	Acidihalobacter	1	0	0	0	0	0	0	0	0	0	+	+	1	0	0	0	0	1	1	0	0	0	0	2	0	0	0	2	2	1	1	0	1	2	1	2	1	1	0	0	0
GCF_900106675	17871	Acidimangrovimonas indica	Pseudomonadati	Pseudomonadota	Alphaproteobacteria	Rhodobacterales	Paracoccaceae	Acidimangrovimonas	0	0	1	0	0	0	0	0	0	0	ND	ND	0	0	1	0	1	1	1	1	0	1	1	2	2	2	0	2	2	1	1	0	0	1	0	1	1	1	0	0	0
GCF_000023265	15462	Acidimicrobium ferrooxidans	Bacillati	Actinomycetota	Acidimicrobiia	Acidimicrobiales	Acidimicrobiaceae	Acidimicrobium	1	0	0	0	0	0	0	0	0	0	+	+	1	0	0	0	0	1	0	0	0	1	0	0	0	0	0	1	1	0	0	1	0	0	0	0	0	0	0	0	0
GCF_000202835	8867	Acidiphilium multivorum	Pseudomonadati	Pseudomonadota	Alphaproteobacteria	Acetobacterales	Acidocellaceae	Acidiphilium	0	0	1	0	0	0	0	0	0	0	-	+	1	0	1	0	1	1	1	1	0	2	2	0	0	0	0	2	2	0	0	1	0	1	1	1	1	1	0	0	0
GCF_000964365	10600	Acidisphaera rubrifaciens	Pseudomonadati	Pseudomonadota	Alphaproteobacteria	Acetobacterales	Acetobacteraceae	Acidisphaera	0	0	1	0	0	0	0	0	0	0	-	-	1	0	0	0	1	1	0	0	0	2	2	1	1	1	0	1	1	0	0	1	0	1	1	0	1	1	1	0	0
GCF_009662475	3867	Acidithiobacillus thiooxidans	Pseudomonadati	Pseudomonadota	Acidithiobacillia	Acidithiobacillales	Acidithiobacillaceae	Acidithiobacillus	1	0	0	0	0	0	1	0	0	0	+	+	1	0	1	0	0	1	1	1	0	0	0	0	0	0	0	8	8	0	0	2	0	2	1	2	2	2	0	0	0
GCF_000949295	19728	Acidithrix ferrooxidans	Bacillati	Actinomycetota	Acidimicrobiia	Acidimicrobiales	Acidimicrobiaceae	Acidithrix	0	0	1	0	0	0	0	0	0	0	-	-	1	0	0	0	1	0	1	0	0	1	1	0	0	0	0	0	0	0	0	1	0	0	0	0	0	0	0	0	0
GCF_000617865	6891	Acidomonas methanolica	Pseudomonadati	Pseudomonadota	Alphaproteobacteria	Acetobacterales	Acetobacteraceae	Acidomonas	0	0	1	0	0	0	0	0	0	0	+	+	0	0	0	0	1	1	0	0	0	0	0	1	1	1	1	2	2	0	0	0	0	0	0	0	0	0	1	0	0
GCF_002285435	30681	Actibacterium ureilyticum	Pseudomonadati	Pseudomonadota	Alphaproteobacteria	Rhodobacterales	Roseobacteraceae	Actibacterium	0	0	1	0	0	0	0	0	0	0	ND	ND	1	0	1	0	1	1	1	1	0	1	1	0	0	0	0	1	1	1	1	0	0	1	1	1	1	1	2	0	0
GCF_002995495	32178	Actinocorallia populi	Bacillati	Actinomycetota	Actinomycetes	Streptosporangiales	Thermomonosporaceae	Actinocorallia	0	0	0	1	0	0	0	0	0	0	ND	ND	0	0	1	0	1	1	0	1	0	2	1	0	0	0	0	3	1	0	0	0	0	0	0	0	0	0	0	0	0
GCF_000381885	6250	Actinomadura atramentaria	Bacillati	Actinomycetota	Actinomycetes	Streptosporangiales	Thermomonosporaceae	Actinomadura	0	0	0	1	0	0	0	0	0	0	ND	ND	0	0	0	0	1	0	0	1	0	3	1	0	0	0	0	1	0	0	0	0	0	0	0	0	0	0	0	0	0
GCF_004348335	13933	Actinomadura bangladeshensis	Bacillati	Actinomycetota	Actinomycetes	Streptosporangiales	Thermomonosporaceae	Actinomadura	0	0	0	2	0	0	0	0	0	0	ND	ND	0	0	1	0	1	1	0	1	0	2	1	0	0	0	0	2	2	0	0	0	0	0	0	0	0	0	0	0	0
GCF_014648455	3295	Actinomadura citrea	Bacillati	Actinomycetota	Actinomycetes	Streptosporangiales	Thermomonosporaceae	Actinomadura	0	0	0	2	0	0	0	0	0	0	ND	ND	0	0	1	0	1	1	0	1	0	2	1	0	0	0	0	2	2	0	0	0	0	0	0	0	0	0	0	0	0
GCF_000374305	16896	Actinomadura flavalba	Bacillati	Actinomycetota	Actinomycetes	Streptosporangiales	Thermomonosporaceae	Actinomadura	0	0	0	1	0	0	0	0	0	0	ND	ND	0	0	0	0	1	0	0	1	0	1	1	0	0	0	0	1	0	0	0	0	0	0	0	0	0	0	0	0	0
GCF_001552155	7474	Actinomadura formosensis	Bacillati	Actinomycetota	Actinomycetes	Streptosporangiales	Thermomonosporaceae	Actinomadura	0	0	0	1	0	0	0	0	0	0	ND	ND	1	0	1	0	1	1	0	1	0	2	1	0	0	0	0	2	2	0	0	1	0	0	0	0	0	0	0	0	0
GCF_006716765	13882	Actinomadura hallensis	Bacillati	Actinomycetota	Actinomycetes	Streptosporangiales	Thermomonosporaceae	Actinomadura	0	0	0	2	0	0	0	0	0	0	ND	ND	0	0	1	0	1	1	0	1	0	3	1	0	0	0	0	1	1	0	0	0	0	0	0	0	0	0	0	0	0
GCF_001552635	9627	Actinomadura hibisca	Bacillati	Actinomycetota	Actinomycetes	Streptosporangiales	Thermomonosporaceae	Actinomadura	0	0	0	1	0	0	0	0	0	0	ND	ND	0	0	0	0	1	1	0	1	0	3	1	0	0	0	0	4	1	0	0	0	0	0	0	0	0	0	0	0	0
GCF_001552175	3306	Actinomadura kijaniata	Bacillati	Actinomycetota	Actinomycetes	Streptosporangiales	Thermomonosporaceae	Actinomadura	0	0	0	1	0	0	0	0	0	0	ND	ND	0	0	0	0	1	0	0	1	0	2	1	0	0	0	0	3	0	0	0	0	0	0	0	0	0	0	0	0	0
GCF_001552195	10674	Actinomadura latina	Bacillati	Actinomycetota	Actinomycetes	Streptosporangiales	Thermomonosporaceae	Actinomadura	0	0	0	1	0	0	0	0	0	0	ND	ND	0	0	1	0	1	1	0	1	0	1	1	0	0	0	0	3	3	0	0	0	0	0	0	0	0	0	0	0	0
GCF_014648675	3387	Actinomadura livida	Bacillati	Actinomycetota	Actinomycetes	Streptosporangiales	Thermomonosporaceae	Actinomadura	0	0	0	2	0	0	0	0	0	0	ND	ND	0	0	1	0	1	1	0	1	0	6	1	0	0	0	0	4	2	0	0	0	0	0	0	0	0	0	0	0	0
GCF_013409365	4203	Actinomadura luteofluorescens	Bacillati	Actinomycetota	Actinomycetes	Streptosporangiales	Thermomonosporaceae	Actinomadura	0	0	0	1	0	0	0	0	0	0	ND	ND	0	0	1	0	1	1	0	1	0	2	1	0	0	0	0	3	3	0	0	0	0	0	0	0	0	0	0	0	0
GCF_024648845	6161	Actinomadura luteofluorescens	Bacillati	Actinomycetota	Actinomycetes	Streptosporangiales	Thermomonosporaceae	Actinomadura	0	0	0	1	0	0	0	0	0	0	ND	ND	0	0	1	0	1	1	0	0	0	2	1	0	0	0	0	2	2	0	0	0	0	0	0	0	0	0	0	0	0
GCF_900115095	7436	Actinomadura madurae	Bacillati	Actinomycetota	Actinomycetes	Streptosporangiales	Thermomonosporaceae	Actinomadura	0	0	0	1	0	0	0	0	0	0	ND	ND	0	0	1	0	1	1	0	1	0	3	1	0	0	0	0	2	1	0	0	0	0	0	0	0	0	0	0	0	0
GCF_900188105	13236	Actinomadura mexicana	Bacillati	Actinomycetota	Actinomycetes	Streptosporangiales	Thermomonosporaceae	Actinomadura	0	0	0	1	0	0	0	0	0	0	ND	ND	0	0	1	0	1	1	0	0	0	2	1	0	0	0	0	2	2	0	0	0	0	0	0	0	0	0	0	0	0
GCF_900188445	13237	Actinomadura meyerae	Bacillati	Actinomycetota	Actinomycetes	Streptosporangiales	Thermomonosporaceae	Actinomadura	0	0	0	1	0	0	0	0	0	0	ND	ND	0	0	1	0	1	1	0	1	0	2	1	0	0	0	0	2	2	0	0	0	0	0	0	0	0	0	0	0	0
GCF_008923365	16995	Actinomadura montaniterrae	Bacillati	Actinomycetota	Actinomycetes	Streptosporangiales	Thermomonosporaceae	Actinomadura	0	0	0	2	0	0	0	0	0	0	ND	ND	0	0	0	0	1	0	0	1	0	4	1	0	0	0	0	2	0	0	0	0	0	0	0	0	0	0	0	0	0
GCF_014138665	13238	Actinomadura namibiensis	Bacillati	Actinomycetota	Actinomycetes	Streptosporangiales	Thermomonosporaceae	Actinomadura	0	0	0	1	0	0	0	0	0	0	ND	ND	0	0	0	0	1	0	0	0	0	2	1	0	0	0	0	3	0	0	0	0	0	0	0	0	0	0	0	0	0
GCF_017573545	10104	Actinomadura nitritigenes	Bacillati	Actinomycetota	Actinomycetes	Streptosporangiales	Thermomonosporaceae	Actinomadura	0	0	0	1	0	0	0	0	0	0	ND	ND	1	0	0	0	1	1	0	1	0	4	1	0	0	0	0	3	1	0	0	1	0	0	0	0	0	0	0	0	0
GCF_008923205	33455	Actinomadura physcomitrii	Bacillati	Actinomycetota	Actinomycetes	Streptosporangiales	Thermomonosporaceae	Actinomadura	0	0	0	1	0	0	0	0	0	0	ND	ND	0	0	0	0	1	1	0	0	0	3	1	0	0	0	0	2	1	0	0	0	0	0	0	0	0	0	0	0	0
GCF_000425065	3309	Actinomadura rifamycini	Bacillati	Actinomycetota	Actinomycetes	Streptosporangiales	Thermomonosporaceae	Actinomadura	0	0	0	1	0	0	0	0	0	0	ND	ND	0	0	1	0	1	1	0	1	0	3	1	0	0	0	0	2	1	0	0	0	0	0	0	0	0	0	0	0	0
GCF_008923185	14907	Actinomadura rudentiformis	Bacillati	Actinomycetota	Actinomycetes	Streptosporangiales	Thermomonosporaceae	Actinomadura	0	0	0	2	0	0	0	0	0	0	ND	ND	0	0	0	0	1	1	0	0	0	2	1	0	0	0	0	3	1	0	0	0	0	0	0	0	0	0	0	0	0
GCF_017573465	33065	Actinomadura violacea	Bacillati	Actinomycetota	Actinomycetes	Streptosporangiales	Thermomonosporaceae	Actinomadura	0	0	0	1	0	0	0	0	0	0	ND	ND	0	0	1	0	1	1	0	1	0	4	1	0	0	0	0	3	2	0	0	0	0	0	0	0	0	0	0	0	0
GCF_001552235	7345	Actinomadura viridilutea	Bacillati	Actinomycetota	Actinomycetes	Streptosporangiales	Thermomonosporaceae	Actinomadura	0	0	0	1	0	0	0	0	0	0	ND	ND	0	0	1	0	1	1	0	1	0	4	1	0	0	0	0	5	1	0	0	0	0	0	0	0	0	0	0	0	0
GCF_015751755	3112	Actinomadura viridis	Bacillati	Actinomycetota	Actinomycetes	Streptosporangiales	Thermomonosporaceae	Actinomadura	0	0	0	1	0	0	0	0	0	0	ND	ND	0	0	1	0	1	0	0	0	0	2	1	0	0	0	0	3	0	0	0	0	0	0	0	0	0	0	0	0	0
GCF_028737215	17978	Actinomycetospora chibensis	Bacillati	Actinomycetota	Actinomycetes	Pseudonocardiales	Pseudonocardiaceae	Actinomycetospora	0	0	0	1	0	0	0	0	0	0	ND	ND	0	0	1	0	1	1	0	1	0	3	1	0	0	0	0	2	2	0	0	0	0	0	0	0	0	0	0	0	0
GCF_003096675	17980	Actinomycetospora cinnamomea	Bacillati	Actinomycetota	Actinomycetes	Pseudonocardiales	Pseudonocardiaceae	Actinomycetospora	0	0	0	1	0	0	0	0	0	0	ND	ND	0	0	1	0	1	1	0	1	0	4	1	0	0	0	0	2	2	0	0	0	0	0	0	0	0	0	0	0	0
GCF_028737205	17982	Actinomycetospora lutea	Bacillati	Actinomycetota	Actinomycetes	Pseudonocardiales	Pseudonocardiaceae	Actinomycetospora	0	0	0	1	0	0	0	0	0	0	ND	ND	0	0	1	0	1	1	0	1	0	2	1	0	0	0	0	2	2	0	0	0	0	0	0	0	0	0	0	0	0
GCF_028737255	17983	Actinomycetospora straminea	Bacillati	Actinomycetota	Actinomycetes	Pseudonocardiales	Pseudonocardiaceae	Actinomycetospora	0	0	0	1	0	0	0	0	0	0	ND	ND	0	0	0	0	1	1	0	1	0	2	1	0	0	0	0	2	2	0	0	0	0	0	0	0	0	0	0	0	0
GCF_004363095	17984	Actinomycetospora succinea	Bacillati	Actinomycetota	Actinomycetes	Pseudonocardiales	Pseudonocardiaceae	Actinomycetospora	0	0	0	2	0	0	0	0	0	0	ND	ND	0	0	0	0	1	1	0	0	0	1	1	0	0	0	0	2	2	0	0	0	0	0	0	0	0	0	0	0	0
GCF_000373925	16897	Actinopolymorpha alba	Bacillati	Actinomycetota	Actinomycetes	Propionibacteriales	Actinopolymorphaceae	Actinopolymorpha	0	0	0	1	0	0	0	0	0	0	ND	ND	0	0	0	0	1	1	0	0	0	2	1	0	0	0	0	2	1	0	0	0	0	0	0	0	0	0	0	0	0
GCF_013408535	17964	Actinopolymorpha cephalotaxi	Bacillati	Actinomycetota	Actinomycetes	Propionibacteriales	Actinopolymorphaceae	Actinopolymorpha	0	0	0	1	0	0	0	0	0	0	ND	ND	0	0	0	0	1	1	0	1	0	2	1	0	0	0	0	2	1	0	0	0	0	0	0	0	0	0	0	0	0
GCF_013407855	16537	Actinopolymorpha rutila	Bacillati	Actinomycetota	Actinomycetes	Propionibacteriales	Actinopolymorphaceae	Actinopolymorpha	0	0	0	1	0	0	0	0	0	0	ND	ND	0	0	0	0	1	1	0	0	0	2	1	0	0	0	0	2	1	0	0	0	0	0	0	0	0	0	0	0	0
GCF_900104745	10761	Actinopolymorpha singaporensis	Bacillati	Actinomycetota	Actinomycetes	Propionibacteriales	Actinopolymorphaceae	Actinopolymorpha	0	0	0	1	0	0	0	0	0	0	ND	ND	0	0	0	0	1	1	0	0	0	3	2	0	0	0	0	2	1	0	0	0	0	0	0	0	0	0	0	0	0
GCF_004799285	19754	Aliigemmobacter aestuarii	Pseudomonadati	Pseudomonadota	Alphaproteobacteria	Rhodobacterales	Paracoccaceae	Aliigemmobacter	0	0	1	0	0	0	0	0	0	0	ND	ND	1	0	0	1	1	1	1	0	1	1	1	0	0	0	0	1	1	1	1	0	0	1	1	1	1	1	0	0	0
GCF_000981225	31766	Allosalinactinospora lopnorensis	Bacillati	Actinomycetota	Actinomycetes	Streptosporangiales	Nocardiopsidaceae	Allosalinactinospora	0	0	0	1	0	0	0	0	0	0	ND	ND	0	0	1	0	1	1	0	0	0	2	1	0	0	0	0	2	1	0	0	0	0	0	0	0	0	0	0	0	0
GCF_016862275	3264	Amorphoplanes nipponensis	Bacillati	Actinomycetota	Actinomycetes	Micromonosporales	Micromonosporaceae	Amorphoplanes	2	0	0	0	0	0	0	0	0	0	ND	ND	0	0	0	0	0	1	0	1	0	0	1	0	0	0	0	2	2	0	0	0	0	0	0	0	0	0	0	0	0
GCF_002846615	21832	Amycolatopsis echigonensis	Bacillati	Actinomycetota	Actinomycetes	Pseudonocardiales	Pseudonocardiaceae	Amycolatopsis	0	0	0	1	0	0	0	0	0	0	ND	+	0	0	0	0	1	1	0	1	0	5	1	0	0	0	0	1	1	0	0	0	0	0	0	0	0	0	0	0	0
GCF_900115345	10871	Amycolatopsis rubida	Bacillati	Actinomycetota	Actinomycetes	Pseudonocardiales	Pseudonocardiaceae	Amycolatopsis	0	0	0	1	0	0	0	0	0	0	ND	+	0	0	1	0	1	1	0	0	0	2	1	0	0	0	0	2	2	0	0	0	0	0	0	0	0	0	0	0	0
GCF_000519205	14925	Amycolatopsis taiwanensis	Bacillati	Actinomycetota	Actinomycetes	Pseudonocardiales	Pseudonocardiaceae	Amycolatopsis	0	0	0	1	0	0	0	0	0	0	ND	+	0	0	1	0	1	1	0	0	0	2	2	0	0	0	0	3	2	0	0	0	0	0	0	0	0	0	0	0	0
GCF_018390695	32039	Ancylobacter sonchi	Pseudomonadati	Pseudomonadota	Alphaproteobacteria	Hyphomicrobiales	Xanthobacteraceae	Ancylobacter	0	0	1	0	0	0	0	0	0	0	+	+	0	0	1	0	1	1	0	0	0	2	1	1	1	1	1	2	2	1	1	0	0	0	0	0	0	0	1	0	0
GCF_004358185	30927	Antarcticimicrobium luteum	Pseudomonadati	Pseudomonadota	Alphaproteobacteria	Rhodobacterales	Paracoccaceae	Antarcticimicrobium	0	0	1	0	0	0	0	0	0	0	ND	ND	1	0	0	0	1	1	1	1	0	1	1	0	0	0	0	1	1	1	1	1	0	1	1	1	1	1	0	0	0
GCF_003933735	33106	Aquabacterium soli	Pseudomonadati	Pseudomonadota	Betaproteobacteria	Burkholderiales		Aquabacterium	0	0	1	0	0	0	0	0	0	0	ND	ND	0	0	0	0	1	0	0	0	0	1	1	1	1	1	1	0	0	1	1	0	0	0	0	0	0	0	0	0	0
GCF_000025285	9629	Archaeoglobus profundus	Methanobacteriati	Methanobacteriota	Archaeoglobi	Archaeoglobales	Archaeoglobaceae	Archaeoglobus	0	0	0	0	0	0	0	0	1	0	-	+	0	0	1	0	0	0	1	0	0	0	0	0	0	0	0	0	0	0	0	0	0	0	0	0	0	0	0	1	1
GCF_024195285	35036	Aurantimonas marianensis	Pseudomonadati	Pseudomonadota	Alphaproteobacteria	Hyphomicrobiales	Aurantimonadaceae	Aurantimonas	0	0	1	0	0	0	0	0	0	0	ND	ND	0	0	0	0	1	1	0	1	0	2	2	0	0	0	0	1	1	2	2	0	0	1	0	1	1	1	1	0	0
GCF_000430725	20723	Azohydromonas australica	Pseudomonadati	Pseudomonadota	Betaproteobacteria	Burkholderiales	Sphaerotilaceae	Azohydromonas	0	0	1	0	0	0	0	0	0	0	+	+	0	0	1	0	1	0	0	1	0	4	3	0	0	0	0	0	0	1	1	0	0	1	0	1	1	2	2	0	0
GCF_008364955	1247	Azospirillum lipoferum	Pseudomonadati	Pseudomonadota	Alphaproteobacteria	Rhodospirillales	Azospirillaceae	Azospirillum	0	0	2	0	0	0	0	0	0	0	+	+	0	0	1	0	1	1	0	1	0	2	2	1	1	1	1	1	1	1	1	0	0	0	0	0	0	0	2	0	0
GCF_000482525	10834	Bradyrhizobium japonicum	Pseudomonadati	Pseudomonadota	Alphaproteobacteria	Hyphomicrobiales	Nitrobacteraceae	Bradyrhizobium	0	0	2	0	0	0	0	0	0	0	+	+	1	0	1	0	1	1	0	1	0	2	1	2	2	2	2	1	1	1	1	0	0	2	1	2	1	2	1	0	0
GCF_002094875	19489	Brevirhabdus pacifica	Pseudomonadati	Pseudomonadota	Alphaproteobacteria	Rhodobacterales	Paracoccaceae	Brevirhabdus	2	0	0	0	0	0	0	0	0	0	ND	ND	1	0	1	0	1	1	1	1	0	2	1	0	0	0	0	1	1	1	1	0	0	1	1	1	1	1	0	0	0
GCF_000698595	10563	Caballeronia glathei	Pseudomonadati	Pseudomonadota	Betaproteobacteria	Burkholderiales	Burkholderiaceae	Caballeronia	0	0	1	0	0	0	0	0	0	0	ND	ND	0	0	0	0	1	1	0	1	0	2	2	0	1	1	1	3	3	0	0	0	0	0	0	0	0	0	1	0	0
GCF_000402035	31142	Caballeronia insecticola	Pseudomonadati	Pseudomonadota	Betaproteobacteria	Burkholderiales	Burkholderiaceae	Caballeronia	0	0	1	0	0	0	0	0	0	0	ND	ND	0	0	0	0	1	1	0	1	0	2	1	1	1	1	1	3	3	0	0	0	0	0	0	0	0	0	1	0	0
GCF_001544455	11778	Caballeronia sordidicola	Pseudomonadati	Pseudomonadota	Betaproteobacteria	Burkholderiales	Burkholderiaceae	Caballeronia	0	0	1	0	0	0	0	0	0	0	ND	ND	0	0	0	0	1	1	0	1	0	3	2	2	2	2	1	1	1	0	0	0	0	0	0	0	0	0	0	0	0
GCF_000315795	17360	Caenispirillum salinarum	Pseudomonadati	Pseudomonadota	Alphaproteobacteria	Rhodospirillales	Novispirillaceae	Caenispirillum	1	0	0	0	0	0	0	0	0	0	ND	ND	1	0	1	0	1	1	0	1	0	3	3	0	0	0	0	2	2	1	1	0	0	1	1	1	1	1	1	0	0
GCF_011290485	39101	Caldichromatium japonicum	Pseudomonadati	Pseudomonadota	Gammaproteobacteria	Chromatiales	Chromatiaceae	Caldichromatium	2	0	0	0	0	0	0	0	0	0	+	+	1	0	1	1	0	1	1	0	1	0	0	0	0	0	0	1	1	0	0	1	0	1	0	1	1	1	0	1	1
GCF_000273405	6121	Cereibacter sphaeroides	Pseudomonadati	Pseudomonadota	Alphaproteobacteria	Rhodobacterales	Paracoccaceae	Cereibacter	0	0	2	0	0	0	2	0	0	0	+	+	1	0	1	1	1	1	1	1	1	3	1	0	0	0	0	1	1	1	1	1	0	0	0	0	0	0	1	0	0
GCF_004339015	16494	Cocleimonas flava	Pseudomonadati	Pseudomonadota	Gammaproteobacteria	Thiotrichales	Thiotrichaceae	Cocleimonas	1	0	0	0	0	0	0	0	0	0	ND	ND	1	0	1	0	1	1	1	0	0	1	1	0	0	0	0	1	1	1	1	1	1	1	0	1	1	1	0	1	1
GCF_000484635	21345	Comamonas badia	Pseudomonadati	Pseudomonadota	Betaproteobacteria	Burkholderiales	Comamonadaceae	Comamonas	0	0	1	0	0	0	0	0	0	0	ND	ND	1	0	0	0	0	1	0	0	0	1	0	0	0	0	0	1	1	2	2	1	0	1	1	1	1	1	1	0	0
GCF_001598755	11282	Cupriavidus necator	Pseudomonadati	Pseudomonadota	Betaproteobacteria	Burkholderiales	Burkholderiaceae	Cupriavidus	0	0	2	0	0	0	0	0	0	0	+	+	1	0	0	0	1	1	0	1	0	2	1	3	3	3	3	2	2	1	1	0	0	1	1	1	1	1	1	0	0
GCF_001592265	15147	Curvibacter delicatus	Pseudomonadati	Pseudomonadota	Betaproteobacteria	Burkholderiales	Comamonadaceae	Curvibacter	0	0	0	0	0	0	1	0	0	0	ND	ND	1	0	1	0	1	0	0	1	0	1	1	0	0	0	0	0	0	1	1	1	0	2	1	2	1	1	0	0	0
GCF_004355005	30602	Dankookia rubra	Pseudomonadati	Pseudomonadota	Alphaproteobacteria	Acetobacterales	Roseomonadaceae	Dankookia	0	0	1	0	0	0	0	0	0	0	ND	ND	0	0	0	1	1	1	0	0	1	3	3	0	0	0	0	1	1	1	1	0	0	1	0	1	0	1	1	0	0
GCF_000482785	20996	Derxia gummosa	Pseudomonadati	Pseudomonadota	Betaproteobacteria	Burkholderiales	Alcaligenaceae	Derxia	0	0	1	0	0	0	0	0	0	0	+	+	1	0	1	0	1	1	0	0	0	1	1	0	0	0	0	1	1	1	1	1	0	0	0	0	0	0	2	0	0
GCF_022026155	19990	Dissulfurimicrobium hydrothermale	Pseudomonadati	Thermodesulfobacteriota				Dissulfurimicrobium	0	0	0	0	0	1	0	0	0	0	+	+	0	0	1	0	0	1	1	0	0	0	0	0	0	0	0	2	1	0	0	0	0	0	0	0	0	0	0	1	1
GCF_900115865	13604	Donghicola eburneus	Pseudomonadati	Pseudomonadota	Alphaproteobacteria	Rhodobacterales	Roseobacteraceae	Donghicola	0	0	1	0	0	0	0	0	0	0	ND	ND	1	0	1	0	1	1	0	0	0	1	1	0	0	0	0	2	2	1	1	0	0	1	1	1	1	1	1	0	0
GCF_000974685	18545	Ferriphaselus amnicola	Pseudomonadati	Pseudomonadota	Betaproteobacteria	Nitrosomonadales	Gallionellaceae	Ferriphaselus	0	0	0	0	0	0	1	0	0	0	+	+	1	0	0	0	0	1	1	0	0	0	0	0	0	0	0	1	1	1	1	1	0	0	0	0	0	0	0	1	1
GCF_003952265	19016	Flaviflexus salsibiostraticola	Bacillati	Actinomycetota	Actinomycetes	Actinomycetales	Actinomycetaceae	Flaviflexus	0	0	0	0	0	0	2	0	0	0	ND	ND	0	0	0	0	1	1	1	1	0	1	1	0	0	0	0	1	1	0	0	0	0	0	0	0	0	0	0	0	0
GCF_000744415	31637	Ghiorsea bivora	Pseudomonadati	Pseudomonadota	"Zetaproteobacteria"	Mariprofundales		Ghiorsea	0	0	0	0	0	0	1	0	0	0	+	+	1	0	1	0	0	0	0	0	0	0	0	0	0	0	0	0	0	1	1	1	0	0	0	0	0	0	0	0	0
GCF_001558255	1283	Grimontia hollisae	Pseudomonadati	Pseudomonadota	Gammaproteobacteria	Vibrionales	Vibrionaceae	Grimontia	1	0	0	0	0	0	0	0	0	0	ND	ND	0	0	1	0	1	1	0	1	0	1	1	0	0	0	0	1	1	1	1	0	0	0	0	0	0	0	1	0	0
GCF_000333895	17852	Grimontia indica	Pseudomonadati	Pseudomonadota	Gammaproteobacteria	Vibrionales	Vibrionaceae	Grimontia	1	0	0	0	0	0	0	0	0	0	ND	ND	0	0	0	0	1	1	0	1	0	1	1	0	0	0	0	3	3	1	1	0	0	0	0	0	0	0	1	0	0
GCF_023746615	34978	Grimontia kaedaensis	Pseudomonadati	Pseudomonadota	Gammaproteobacteria	Vibrionales	Vibrionaceae	Grimontia	1	0	0	0	0	0	0	0	0	0	ND	ND	0	0	0	0	1	1	0	0	0	1	1	0	0	0	0	3	3	1	1	0	0	0	0	0	0	0	1	0	0
GCF_016653315	14151	Halochromatium roseum	Pseudomonadati	Pseudomonadota	Gammaproteobacteria	Chromatiales	Chromatiaceae	Halochromatium	1	0	0	0	0	0	0	0	0	0	+	+	1	0	1	1	0	1	1	0	1	0	0	0	0	0	0	1	1	1	1	1	1	1	0	1	1	1	0	1	1
GCF_002356555	39378	Halorhodospira halochloris	Pseudomonadati	Pseudomonadota	Gammaproteobacteria	Chromatiales	Halorhodospiraceae	Halorhodospira	1	0	0	0	0	0	0	0	0	0	+	+	0	0	0	0	0	0	1	0	0	0	0	0	0	0	0	0	1	0	0	0	0	0	0	0	0	0	0	1	1
GCF_001189915	21424	Herbaspirillum autotrophicum	Pseudomonadati	Pseudomonadota	Betaproteobacteria	Burkholderiales	Oxalobacteraceae	Herbaspirillum	0	0	1	0	0	0	0	0	0	0	+	+	1	0	1	0	1	1	0	0	0	2	1	1	1	1	1	1	1	2	2	0	0	1	1	1	1	1	0	0	0
GCF_001571225	21412	Hydrogenophaga palleronii	Pseudomonadati	Pseudomonadota	Betaproteobacteria	Burkholderiales	Comamonadaceae	Hydrogenophaga	0	0	1	0	0	0	0	0	0	0	+	+	1	0	1	0	1	1	0	0	0	1	1	1	1	1	1	1	1	2	2	0	0	1	1	1	1	1	1	0	0
GCF_019049855	34254	Hydrogenophilus thiooxidans	Pseudomonadati	Pseudomonadota	Hydrogenophilia	Hydrogenophilales	Hydrogenophilaceae	Hydrogenophilus	1	0	0	0	0	0	0	0	0	0	+	+	1	0	0	0	0	0	1	0	0	0	0	0	0	0	0	0	0	1	1	0	0	1	1	1	1	1	0	1	1
GCF_000696325	7688	Hydrogenovibrio marinus	Pseudomonadati	Pseudomonadota	Gammaproteobacteria	Thiotrichales	Piscirickettsiaceae	Hydrogenovibrio	4	0	0	0	0	0	2	0	0	0	+	+	1	0	1	0	0	0	0	0	0	0	0	0	0	0	0	0	0	1	1	1	0	1	2	1	1	1	0	0	0
GCF_018069755	34285	Ideonella aquatica	Pseudomonadati	Pseudomonadota	Betaproteobacteria	Burkholderiales	Sphaerotilaceae	Ideonella	0	0	1	0	0	0	1	0	0	0	ND	+	1	0	1	1	0	1	1	1	1	0	0	0	0	0	0	1	1	1	1	1	0	1	1	1	1	1	3	1	1
GCF_021043325	15503	Ideonella azotifigens	Pseudomonadati	Pseudomonadota	Betaproteobacteria	Burkholderiales	Sphaerotilaceae	Ideonella	0	0	1	0	0	0	0	0	0	0	ND	+	0	0	1	0	1	1	0	0	0	1	1	1	1	1	1	1	1	1	1	0	0	1	0	1	1	1	2	0	0
GCF_000585215	18851	Imhoffiella purpurea	Pseudomonadati	Pseudomonadota	Gammaproteobacteria	Chromatiales	Chromatiaceae	Imhoffiella	2	0	0	0	0	0	1	0	0	0	-	+	1	0	1	0	0	1	1	0	0	0	0	0	0	0	0	1	1	1	1	1	0	1	0	1	1	1	0	1	1
GCF_900156605	21428	Insolitispirillum peregrinum subsp. integrum	Pseudomonadati	Pseudomonadota	Alphaproteobacteria	Rhodospirillales	Novispirillaceae	Insolitispirillum	0	0	0	0	0	0	1	0	0	0	ND	ND	1	0	1	0	1	1	0	0	0	1	1	0	0	0	0	2	2	1	1	0	0	1	1	1	0	1	1	0	0
GCF_021390325	34330	Jiella avicenniae	Pseudomonadati	Pseudomonadota	Alphaproteobacteria	Hyphomicrobiales	Aurantimonadaceae	Jiella	0	0	1	0	0	0	0	0	0	0	ND	ND	0	0	0	1	1	1	0	0	1	3	2	1	0	1	1	1	1	1	1	0	0	0	0	0	0	0	1	0	0
GCF_004519335	33167	Jiella endophytica	Pseudomonadati	Pseudomonadota	Alphaproteobacteria	Hyphomicrobiales	Aurantimonadaceae	Jiella	0	0	1	0	0	0	0	0	0	0	ND	ND	0	0	0	1	1	1	0	0	1	1	1	1	0	1	1	1	1	1	1	0	0	0	0	0	0	0	1	0	0
GCF_010500815	33903	Jiella pacifica	Pseudomonadati	Pseudomonadota	Alphaproteobacteria	Hyphomicrobiales	Aurantimonadaceae	Jiella	0	0	1	0	0	0	0	0	0	0	ND	ND	0	0	0	1	1	1	0	0	1	4	3	1	0	1	1	1	2	2	2	0	0	1	0	1	1	1	1	0	0
GCF_017353515	34333	Jiella sonneratiae	Pseudomonadati	Pseudomonadota	Alphaproteobacteria	Hyphomicrobiales	Aurantimonadaceae	Jiella	0	0	1	0	0	0	0	0	0	0	ND	ND	0	0	0	1	1	1	0	0	1	1	1	2	1	2	2	2	2	1	1	0	0	0	0	0	0	0	1	0	0
GCF_003172875	18388	Leucothrix pacifica	Pseudomonadati	Pseudomonadota	Gammaproteobacteria	Thiotrichales	Thiotrichaceae	Leucothrix	1	0	0	0	0	0	0	0	0	0	ND	+	1	0	0	0	1	1	1	0	0	1	1	0	0	0	0	1	1	2	2	1	0	1	0	1	1	1	0	1	1
GCF_000829825	21281	Magnetospirillum magnetotacticum	Pseudomonadati	Pseudomonadota	Alphaproteobacteria	Rhodospirillales	Rhodospirillaceae	Magnetospirillum	0	0	0	0	0	0	1	0	0	0	ND	+	0	0	1	0	1	0	1	1	0	1	1	0	0	0	0	0	0	1	1	0	0	0	0	0	0	1	1	1	1
GCF_012276755	13911	Marichromatium bheemlicum	Pseudomonadati	Pseudomonadota	Gammaproteobacteria	Chromatiales	Chromatiaceae	Marichromatium	2	0	0	0	0	0	0	0	0	0	+	+	1	0	1	1	0	1	1	0	1	0	0	0	0	0	0	1	1	1	1	1	0	1	0	1	1	1	0	1	1
GCF_001895085	30585	Mariprofundus micogutta	Pseudomonadati	Pseudomonadota	"Zetaproteobacteria"	Mariprofundales	Mariprofundaceae	Mariprofundus	0	0	0	0	0	0	1	0	0	0	+	+	1	0	0	0	0	0	0	0	0	0	0	0	0	0	0	0	0	1	1	2	0	0	0	0	0	0	0	0	0
GCF_029269405	21564	Mesorhizobium ciceri	Pseudomonadati	Pseudomonadota	Alphaproteobacteria	Hyphomicrobiales	Phyllobacteriaceae	Mesorhizobium	0	0	1	0	0	0	0	0	0	0	ND	+	0	0	0	0	1	1	0	0	0	3	3	2	2	2	2	1	1	2	2	0	0	0	0	0	0	0	1	0	0
GCF_003148495	21464	Mesorhizobium loti	Pseudomonadati	Pseudomonadota	Alphaproteobacteria	Hyphomicrobiales	Phyllobacteriaceae	Mesorhizobium	0	0	1	0	0	0	0	0	0	0	-	+	0	0	1	0	1	1	0	0	0	3	3	0	0	0	0	1	1	2	2	0	0	0	0	0	0	0	0	0	0
GCF_002284575	21781	Mesorhizobium temperatum	Pseudomonadati	Pseudomonadota	Alphaproteobacteria	Hyphomicrobiales	Phyllobacteriaceae	Mesorhizobium	0	0	1	0	0	0	0	0	0	0	ND	+	0	0	1	0	1	1	0	0	0	3	3	0	0	0	0	1	1	2	2	0	0	1	0	1	0	2	1	0	0
GCF_030160895	21567	Mesorhizobium tianshanense	Pseudomonadati	Pseudomonadota	Alphaproteobacteria	Hyphomicrobiales	Phyllobacteriaceae	Mesorhizobium	0	0	1	0	0	0	0	0	0	0	ND	+	1	0	1	0	1	1	0	0	0	3	3	0	0	0	0	1	1	3	3	1	0	2	1	2	1	3	1	0	0
GCF_002077135	17596	Metallibacterium scheffleri	Pseudomonadati	Pseudomonadota	Gammaproteobacteria	Lysobacterales	Rhodanobacteraceae	Metallibacterium	0	0	1	0	0	0	0	0	0	0	ND	ND	1	0	1	0	1	1	0	0	0	1	1	0	0	0	0	2	2	0	0	1	0	0	0	0	0	0	0	0	0
GCF_001602375	15517	Methanoculleus horonobensis	Methanobacteriati	Methanobacteriota	Methanomicrobia	Methanomicrobiales	Methanoculleaceae	Methanoculleus	0	0	0	0	0	0	0	0	1	0	+	+	0	0	1	0	0	0	0	0	0	0	0	0	0	0	0	0	0	0	0	0	0	0	0	0	0	0	0	0	0
GCF_001571385	15103	Methanofollis ethanolicus	Methanobacteriati	Methanobacteriota	Methanomicrobia	Methanomicrobiales	Methanofollaceae	Methanofollis	0	0	0	0	0	0	0	1	0	0	-	+	0	0	1	0	0	0	0	0	0	0	0	0	0	0	0	0	0	0	0	0	0	0	0	0	0	0	0	0	0
GCF_000013445	10133	Methanospirillum hungatei	Methanobacteriati	Methanobacteriota	Methanomicrobia	Methanomicrobiales	Methanospirillaceae	Methanospirillum	0	0	0	0	0	0	0	1	0	0	+	+	0	0	1	0	0	0	0	0	0	0	0	0	0	0	0	0	0	0	0	0	0	0	0	0	0	0	0	0	0
GCF_000817245	30608	Methylacidiphilum kamchatkense	Pseudomonadati	Verrucomicrobiota	Methylacidiphilae	Methylacidiphilales	Methylacidiphilaceae	Methylacidiphilum	0	0	0	1	0	0	0	0	0	0	-	+	0	0	1	0	0	1	0	0	0	0	0	0	0	0	0	1	1	0	0	0	0	0	0	0	0	0	0	0	0
GCF_012769535	33941	Methylococcus geothermalis	Pseudomonadati	Pseudomonadota	Gammaproteobacteria	Methylococcales	Methylococcaceae	Methylococcus	1	0	0	0	0	0	0	0	0	0	ND	+	1	0	1	0	1	1	0	0	0	1	1	0	0	0	0	1	1	0	0	1	0	0	0	0	0	1	1	0	0
GCF_019670005	18894	Methylomagnum ishizawai	Pseudomonadati	Pseudomonadota	Gammaproteobacteria	Methylococcales	Methylococcaceae	Methylomagnum	1	0	0	0	0	0	0	0	0	0	ND	ND	1	0	0	0	1	1	0	0	0	2	2	0	0	0	0	1	1	0	0	1	0	0	0	0	0	1	1	0	0
GCF_000527135	30542	Methyloversatilis discipulorum	Pseudomonadati	Pseudomonadota	Betaproteobacteria	Nitrosomonadales	Sterolibacteriaceae	Methyloversatilis	0	0	1	0	0	0	0	0	0	0	ND	ND	1	0	1	0	1	1	1	1	0	1	1	0	0	0	0	1	1	1	1	0	0	1	1	1	1	1	4	0	0
GCF_000214035	13912	Methyloversatilis universalis	Pseudomonadati	Pseudomonadota	Betaproteobacteria	Nitrosomonadales	Sterolibacteriaceae	Methyloversatilis	0	0	1	0	0	0	0	0	0	0	ND	ND	0	0	1	0	1	1	1	1	0	1	1	0	0	0	0	1	1	1	1	0	0	0	0	0	0	1	2	0	0
GCF_002760655	30074	Mokoshia eurypsychrophila	Pseudomonadati	Pseudomonadota	Betaproteobacteria	Burkholderiales	Oxalobacteraceae	Mokoshia	0	0	1	0	0	0	0	0	0	0	ND	ND	1	0	0	0	1	1	0	0	0	2	2	0	0	0	0	2	2	1	1	0	0	2	1	2	1	2	1	0	0
GCF_002760665	30813	Mokoshia psychrophila	Pseudomonadati	Pseudomonadota	Betaproteobacteria	Burkholderiales	Oxalobacteraceae	Mokoshia	0	0	1	0	0	0	0	0	0	0	ND	ND	0	0	0	0	1	0	0	0	0	3	2	1	1	1	1	0	0	0	0	0	0	1	0	1	0	1	1	0	0
GCF_010723575	30725	Mycobacterium bourgelatii	Bacillati	Actinomycetota	Actinomycetes	Mycobacteriales	Mycobacteriaceae	Mycobacterium	0	0	0	2	0	0	0	0	0	0	ND	ND	0	0	1	0	0	1	0	1	0	1	0	0	0	0	0	1	1	0	0	0	0	0	0	0	0	0	0	0	0
GCF_002101675	6382	Mycobacterium gordonae	Bacillati	Actinomycetota	Actinomycetes	Mycobacteriales	Mycobacteriaceae	Mycobacterium	0	0	0	1	0	0	0	0	0	0	ND	ND	1	0	1	0	0	1	0	0	0	2	0	0	0	0	0	1	1	0	0	1	0	0	0	0	0	0	0	0	0
GCF_002086275	13572	Mycobacterium intermedium	Bacillati	Actinomycetota	Actinomycetes	Mycobacteriales	Mycobacteriaceae	Mycobacterium	0	0	0	1	0	0	0	0	0	0	ND	ND	0	0	1	0	0	1	0	1	0	1	0	0	0	0	0	1	1	0	0	0	0	0	0	0	0	0	0	0	0
GCF_010723415	18565	Mycobacterium paragordonae	Bacillati	Actinomycetota	Actinomycetes	Mycobacteriales	Mycobacteriaceae	Mycobacterium	0	0	0	2	0	0	0	0	0	0	ND	ND	0	0	1	0	0	1	0	1	0	2	0	0	0	0	0	1	1	0	0	0	0	0	0	0	0	0	0	0	0
GCF_010729105	13016	Mycobacterium saskatchewanense	Bacillati	Actinomycetota	Actinomycetes	Mycobacteriales	Mycobacteriaceae	Mycobacterium	0	0	0	2	0	0	0	0	0	0	ND	ND	0	0	1	0	0	1	0	0	0	2	0	0	0	0	0	2	1	0	0	0	0	0	0	0	0	0	0	0	0
GCF_010731715	17783	Mycobacterium stomatepiae	Bacillati	Actinomycetota	Actinomycetes	Mycobacteriales	Mycobacteriaceae	Mycobacterium	0	0	0	2	0	0	0	0	0	0	ND	ND	0	0	1	0	0	1	0	0	0	1	0	0	0	0	0	1	1	0	0	0	0	0	0	0	0	0	0	0	0
GCF_009936235	15661	Mycobacterium xenopi	Bacillati	Actinomycetota	Actinomycetes	Mycobacteriales	Mycobacteriaceae	Mycobacterium	0	0	0	2	0	0	0	0	0	0	ND	ND	0	0	1	0	0	1	0	1	0	2	0	0	0	0	0	1	1	0	0	0	0	0	0	0	0	0	0	0	0
GCF_025331195	16229	Mycolicibacterium llatzerense	Bacillati	Actinomycetota	Actinomycetes	Mycobacteriales	Mycobacteriaceae	Mycolicibacterium	0	0	0	1	0	0	0	0	0	0	+	+	0	0	1	0	0	1	0	1	0	2	0	0	0	0	0	1	1	0	0	0	0	0	0	0	0	0	0	0	0
GCF_010983895	32045	Nitrogeniibacter mangrovi	Pseudomonadati	Pseudomonadota	Betaproteobacteria	Rhodocyclales	Zoogloeaceae	Nitrogeniibacter	0	0	1	0	0	0	0	0	0	0	ND	ND	1	0	1	0	1	1	0	1	0	1	1	0	0	0	0	1	1	1	1	1	0	1	0	1	1	1	2	0	0
GCF_000012805	30415	Nitrosococcus oceani	Pseudomonadati	Pseudomonadota	Gammaproteobacteria	Chromatiales	Chromatiaceae	Nitrosococcus	0	0	1	0	0	0	0	0	0	0	+	+	0	0	0	0	1	0	0	0	0	3	3	0	0	0	0	0	0	0	0	0	0	0	0	0	0	0	0	0	0
GCF_000818395	17723	Noviherbaspirillum autotrophicum	Pseudomonadati	Pseudomonadota	Betaproteobacteria	Burkholderiales	Oxalobacteraceae	Noviherbaspirillum	0	0	1	0	0	0	0	0	0	0	+	+	0	0	1	0	1	0	0	1	0	4	3	1	1	1	1	0	0	2	2	0	0	0	0	0	0	0	0	0	0
GCF_019966575	19534	Oricola cellulosilytica	Pseudomonadati	Pseudomonadota	Alphaproteobacteria	Hyphomicrobiales	Ahrensiaceae	Oricola	0	0	1	0	0	0	0	0	0	0	ND	ND	0	0	0	0	1	1	0	0	0	2	2	0	0	0	0	1	1	1	1	0	0	1	0	1	1	1	0	0	0
GCF_902459695	30137	Pandoraea terrae	Pseudomonadati	Pseudomonadota	Betaproteobacteria	Burkholderiales	Burkholderiaceae	Pandoraea	0	0	1	0	0	0	0	0	0	0	ND	+	1	0	0	0	1	1	0	0	0	1	0	2	2	2	2	2	2	1	1	0	0	2	2	2	2	2	0	0	0
GCF_002278075	32303	Paraburkholderia aromaticivorans	Pseudomonadati	Pseudomonadota	Betaproteobacteria	Burkholderiales	Burkholderiaceae	Paraburkholderia	0	0	2	0	0	0	0	0	0	0	ND	ND	0	0	1	0	1	1	0	0	0	3	2	1	1	1	1	4	4	1	1	0	0	0	0	0	0	0	0	0	0
GCF_000685095	21561	Paraburkholderia caledonica	Pseudomonadati	Pseudomonadota	Betaproteobacteria	Burkholderiales	Burkholderiaceae	Paraburkholderia	0	0	1	0	0	0	0	0	0	0	ND	ND	0	0	0	0	1	1	0	0	0	3	3	1	1	1	1	3	3	0	0	0	0	0	0	0	0	0	0	0	0
GCF_004359985	33640	Paraburkholderia flava	Pseudomonadati	Pseudomonadota	Betaproteobacteria	Burkholderiales	Burkholderiaceae	Paraburkholderia	0	0	1	0	0	0	0	0	0	0	ND	ND	0	0	0	0	1	1	0	0	0	2	2	0	0	0	0	2	2	0	0	0	0	0	0	0	0	0	0	0	0
GCF_000172415	13456	Paraburkholderia graminis	Pseudomonadati	Pseudomonadota	Betaproteobacteria	Burkholderiales	Burkholderiaceae	Paraburkholderia	0	0	1	0	0	0	0	0	0	0	ND	ND	0	0	0	0	1	1	0	0	0	4	4	1	1	1	1	2	2	0	0	0	0	0	0	0	0	0	0	0	0
GCF_003986935	10599	Paraburkholderia kururiensis	Pseudomonadati	Pseudomonadota	Betaproteobacteria	Burkholderiales	Burkholderiaceae	Paraburkholderia	0	0	1	0	0	0	0	0	0	0	ND	ND	1	0	0	0	1	1	0	1	0	2	2	1	1	1	1	3	3	1	1	1	0	0	0	0	0	0	0	0	0
GCF_001580545	19904	Paraburkholderia monticola	Pseudomonadati	Pseudomonadota	Betaproteobacteria	Burkholderiales	Burkholderiaceae	Paraburkholderia	0	0	1	0	0	0	0	0	0	0	ND	ND	0	0	0	0	1	1	0	0	0	3	3	1	1	1	1	2	2	0	0	0	0	0	0	0	0	0	0	0	0
GCF_008369935	32098	Paraburkholderia panacisoli	Pseudomonadati	Pseudomonadota	Betaproteobacteria	Burkholderiales	Burkholderiaceae	Paraburkholderia	0	0	1	0	0	0	0	0	0	0	ND	ND	0	0	0	0	1	1	0	0	0	3	2	2	2	2	2	3	3	0	0	0	0	0	0	0	0	0	0	0	0
GCF_900177725	30231	Paraburkholderia susongensis	Pseudomonadati	Pseudomonadota	Betaproteobacteria	Burkholderiales	Burkholderiaceae	Paraburkholderia	0	0	1	0	0	0	0	0	0	0	ND	ND	0	0	0	0	1	1	0	0	0	2	2	1	1	1	1	3	3	0	0	0	0	0	0	0	0	0	0	0	0
GCF_900142195	13473	Paraburkholderia terricola	Pseudomonadati	Pseudomonadota	Betaproteobacteria	Burkholderiales	Burkholderiaceae	Paraburkholderia	0	0	1	0	0	0	0	0	0	0	ND	ND	0	0	0	0	1	1	0	1	0	3	3	0	0	0	0	2	2	0	0	0	0	0	0	0	0	0	1	0	0
GCF_003387045	20754	Paracoccus versutus	Pseudomonadati	Pseudomonadota	Alphaproteobacteria	Rhodobacterales	Paracoccaceae	Paracoccus	0	0	2	0	0	0	0	0	0	0	+	+	1	0	0	0	1	1	0	1	0	0	1	1	1	1	1	2	2	1	1	0	0	1	1	1	1	1	1	0	0
GCF_022604645	30821	Paradevosia shaoguanensis	Pseudomonadati	Pseudomonadota	Alphaproteobacteria	Hyphomicrobiales	Devosiaceae	Paradevosia	0	0	1	0	0	0	0	0	0	0	ND	ND	0	0	0	0	1	1	0	0	0	2	1	0	0	0	0	1	1	1	1	0	0	0	0	0	0	0	0	0	0
GCF_014638565	19854	Paradevosia tibetensis	Pseudomonadati	Pseudomonadota	Alphaproteobacteria	Hyphomicrobiales	Devosiaceae	Paradevosia	0	0	2	0	0	0	0	0	0	0	ND	ND	1	0	0	0	1	1	0	0	0	1	1	0	0	0	0	2	2	0	0	1	0	1	0	1	0	1	0	0	0
GCF_004337445	33645	Parasulfuritortus cantonensis	Pseudomonadati	Pseudomonadota	Betaproteobacteria	Nitrosomonadales	Thiobacillaceae	Parasulfuritortus	1	0	0	0	0	0	1	0	0	0	+	+	1	0	1	0	0	1	1	1	0	0	0	0	0	0	0	1	1	2	2	2	0	1	1	1	2	1	0	1	1
GCF_011683915	15426	Pelagibius litoralis	Pseudomonadati	Pseudomonadota	Alphaproteobacteria	Rhodospirillales	Rhodovibrionaceae	Pelagibius	1	0	0	0	0	0	0	0	0	0	ND	ND	1	0	0	0	1	1	0	1	0	1	1	0	0	0	0	1	1	1	1	0	0	1	1	1	1	1	0	0	0
GCF_004138335	18477	Peristeroidobacter agariperforans	Pseudomonadati	Pseudomonadota	Gammaproteobacteria	Steroidobacterales	Steroidobacteraceae	Peristeroidobacter	0	0	1	0	0	0	0	0	0	0	ND	ND	0	0	0	0	1	0	0	1	0	3	1	1	1	1	1	0	0	2	2	0	0	1	0	1	0	1	0	0	0
GCF_900217755	14544	Phaeovulum vinaykumarii	Pseudomonadati	Pseudomonadota	Alphaproteobacteria	Rhodobacterales	Paracoccaceae	Phaeovulum	2	0	0	0	0	0	2	0	0	0	-	ND	1	0	1	1	0	1	1	0	1	0	0	0	0	0	0	1	1	1	1	1	0	1	1	1	1	1	0	0	0
GCF_009910675	31445	Photobacterium alginatilyticum	Pseudomonadati	Pseudomonadota	Gammaproteobacteria	Vibrionales	Vibrionaceae	Photobacterium	0	1	0	0	0	0	0	0	0	0	ND	ND	0	0	0	0	1	1	0	1	0	2	1	0	0	0	0	2	2	1	1	0	0	0	0	0	0	0	0	0	0
GCF_004217385	20932	Phyllobacterium myrsinacearum	Pseudomonadati	Pseudomonadota	Alphaproteobacteria	Hyphomicrobiales	Phyllobacteriaceae	Phyllobacterium	0	0	2	0	0	0	0	0	0	0	ND	ND	0	0	0	0	1	1	0	0	0	3	2	1	2	1	1	2	2	0	0	0	0	0	0	0	0	0	1	0	0
GCF_004011805	31230	Piscinibacter defluvii	Pseudomonadati	Pseudomonadota	Betaproteobacteria	Burkholderiales	Sphaerotilaceae	Piscinibacter	0	0	1	0	0	0	0	0	0	0	ND	ND	1	0	1	1	1	1	1	1	1	1	1	0	0	0	0	2	2	1	1	1	0	2	0	2	2	2	3	1	1
GCF_009607675	19740	Polymorphobacter fuscus	Pseudomonadati	Pseudomonadota	Alphaproteobacteria	Sphingomonadales	Sphingosinicellaceae	Polymorphobacter	0	0	1	0	0	0	0	0	0	0	ND	ND	0	0	0	1	1	1	0	0	1	2	1	0	0	0	0	1	1	1	1	0	0	0	0	0	0	0	0	0	0
GCF_003544895	31874	Profundibacter amoris	Pseudomonadati	Pseudomonadota	Alphaproteobacteria	Rhodobacterales	Paracoccaceae	Profundibacter	0	0	0	0	0	0	1	0	0	0	ND	ND	1	0	0	0	1	1	1	1	0	1	1	0	0	0	0	1	1	1	1	1	0	1	0	2	1	1	2	1	1
GCF_000423465	14922	Propionicicella superfundia	Bacillati	Actinomycetota	Actinomycetes	Propionibacteriales	Nocardioidaceae	Propionicicella	0	0	0	0	0	0	1	0	0	0	ND	ND	0	0	0	0	1	1	0	0	0	1	1	0	0	0	0	1	1	0	0	0	0	0	0	0	0	0	0	0	0
GCF_002563675	11933	Propionicimonas paludicola	Bacillati	Actinomycetota	Actinomycetes	Propionibacteriales	Nocardioidaceae	Propionicimonas	0	0	0	0	0	0	1	0	0	0	ND	ND	1	0	0	0	0	1	0	0	0	0	0	0	0	0	0	1	1	0	0	1	0	0	0	0	0	0	0	0	0
GCF_003012705	19897	Pseudaminobacter soli	Pseudomonadati	Pseudomonadota	Alphaproteobacteria	Hyphomicrobiales	Phyllobacteriaceae	Pseudaminobacter	0	0	1	0	0	0	0	0	0	0	ND	+	0	0	0	0	1	1	0	0	0	2	1	2	2	2	1	2	2	1	1	0	0	0	0	0	0	0	1	0	0
GCF_029030725	12568	Pseudomonas carboxydohydrogena	Pseudomonadati	Pseudomonadota	Gammaproteobacteria	Pseudomonadales	Pseudomonadaceae	Pseudomonas	0	0	1	0	0	0	0	0	0	0	+	+	1	0	1	0	1	1	0	1	0	1	1	0	0	0	0	1	1	1	1	0	0	1	1	1	1	2	0	0	0
GCF_000196675	13855	Pseudonocardia dioxanivorans	Bacillati	Actinomycetota	Actinomycetes	Pseudonocardiales	Pseudonocardiaceae	Pseudonocardia	0	0	0	1	0	0	0	0	0	0	+	+	0	0	1	0	1	1	0	1	0	4	1	0	0	0	0	2	1	0	0	0	0	0	0	0	0	0	0	0	0
GCF_004801305	32002	Pseudothauera rhizosphaerae	Pseudomonadati	Pseudomonadota	Betaproteobacteria	Rhodocyclales	Zoogloeaceae	Pseudothauera	1	0	0	0	0	0	0	0	0	0	ND	ND	0	0	1	0	1	1	0	1	0	1	1	0	0	0	0	1	1	2	2	0	0	0	0	0	1	1	0	0	0
GCF_016722785	31918	Ramlibacter monticola	Pseudomonadati	Pseudomonadota	Betaproteobacteria	Burkholderiales	Comamonadaceae	Ramlibacter	0	0	1	0	0	0	0	0	0	0	ND	+	0	0	0	0	1	1	0	1	0	2	1	1	1	1	1	2	2	1	1	0	0	1	0	1	0	1	0	0	0
GCF_014280875	21505	Rhizobium daejeonense	Pseudomonadati	Pseudomonadota	Alphaproteobacteria	Hyphomicrobiales	Rhizobiaceae	Rhizobium	0	0	1	0	0	0	0	0	0	0	ND	+	1	0	1	0	1	0	0	1	0	1	1	1	1	1	1	0	0	1	1	1	0	0	0	0	0	0	1	0	0
GCF_900188265	14598	Rhodobacter megalophilus	Pseudomonadati	Pseudomonadota	Alphaproteobacteria	Rhodobacterales	Paracoccaceae	Rhodobacter	0	0	2	0	0	0	2	0	0	0	+	+	1	0	1	1	1	1	1	1	1	3	1	0	0	0	0	1	1	1	1	1	0	0	0	0	0	0	1	0	0
GCF_014197785	9337	Rhodobium orientis	Pseudomonadati	Pseudomonadota	Alphaproteobacteria	Hyphomicrobiales	Rhodobiaceae	Rhodobium	1	0	0	0	0	0	0	0	0	0	+	+	1	0	1	1	1	1	1	1	1	1	1	0	0	0	0	1	1	1	1	1	0	1	0	1	1	1	0	1	1
GCF_009617575	35354	Rhodocyclus gracilis	Pseudomonadati	Pseudomonadota	Betaproteobacteria	Rhodocyclales	Rhodocyclaceae	Rhodocyclus	1	0	0	0	0	0	1	0	0	0	ND	+	0	0	0	1	0	0	0	0	1	0	0	0	0	0	0	0	0	1	1	0	0	0	0	0	0	0	0	0	0
GCF_002017865	7819	Rhodoferax fermentans	Pseudomonadati	Pseudomonadota	Betaproteobacteria	Burkholderiales	Comamonadaceae	Rhodoferax	0	0	0	0	0	0	1	0	0	0	-	ND	1	0	1	0	0	1	0	0	0	0	0	0	0	0	0	1	1	1	1	1	0	0	0	0	0	0	0	0	0
GCF_007474605	16873	Rhodoligotrophos appendicifer	Pseudomonadati	Pseudomonadota	Alphaproteobacteria	Hyphomicrobiales	Rhodoligotrophaceae	Rhodoligotrophos	0	0	1	0	0	0	0	0	0	0	ND	ND	0	0	0	1	1	1	0	0	1	4	4	0	0	0	0	1	1	1	1	0	0	0	0	0	0	0	1	0	0
GCF_003258855	14934	Rhodoplanes piscinae	Pseudomonadati	Pseudomonadota	Alphaproteobacteria	Hyphomicrobiales	Hyphomicrobiaceae	Rhodoplanes	0	0	1	0	0	0	0	0	0	0	+	+	1	0	0	0	1	1	0	1	0	1	1	0	0	0	0	1	1	1	1	0	0	2	1	2	2	3	0	0	0
GCF_003217325	11668	Rhodopseudomonas faecalis	Pseudomonadati	Pseudomonadota	Alphaproteobacteria	Hyphomicrobiales	Nitrobacteraceae	Rhodopseudomonas	1	0	1	0	0	0	1	0	0	0	+	+	0	0	1	0	1	1	0	0	0	1	1	0	0	0	0	2	2	1	1	0	0	1	0	1	1	1	0	0	0
[truncated: 65 more rows]
[truncated: 13 more columns]
